# Supplementary material for: CooVar: Co-occurring variant analyzer
Source: BMC Res Notes. 2012 Nov 1;5:615. doi: 10.1186/1756-0500-5-615 (PMC3532326; doi:10.1186/1756-0500-5-615)
Supplement: Additional file 1 — CooVar program tarball (version 0.05), including README and test scripts. [file 1756-0500-5-615-S1.gz]

Archive with 82 entries (66 files):
- coovar-0.05
- coovar-0.05/Changes
- coovar-0.05/README
- coovar-0.05/coovar.pl
- coovar-0.05/lib
- coovar-0.05/lib/grantham_matrix
- coovar-0.05/scripts
- coovar-0.05/scripts/annotate-regions.pl
- coovar-0.05/scripts/apply-insertions-deletions.pl
- coovar-0.05/scripts/apply-snps.pl
- coovar-0.05/scripts/categorize-snps.pl
- coovar-0.05/scripts/extract-cdna.pl
- coovar-0.05/scripts/get-stats-snps.pl
- coovar-0.05/scripts/parse2circos.pl
- coovar-0.05/scripts/protein2genome.pl
- coovar-0.05/scripts/revise-gv-files.pl
- coovar-0.05/scripts/tab2cv.pl
- coovar-0.05/scripts/vcf2cv.pl
- coovar-0.05/test
- coovar-0.05/test/already_disrupted
- coovar-0.05/test/already_disrupted/.gitignore
- coovar-0.05/test/already_disrupted/ENST00000426379.gtf
- coovar-0.05/test/already_disrupted/ENST00000426379.vcf
- coovar-0.05/test/already_disrupted/run.sh
- coovar-0.05/test/celegans_CB4856
- coovar-0.05/test/celegans_CB4856/.gitignore
- coovar-0.05/test/celegans_CB4856/circos
- coovar-0.05/test/celegans_CB4856/circos/del.circos.txt
- coovar-0.05/test/celegans_CB4856/circos/elegans.circos.png
- coovar-0.05/test/celegans_CB4856/circos/elegans.conf
- coovar-0.05/test/celegans_CB4856/circos/ideogram.conf
- coovar-0.05/test/celegans_CB4856/circos/ins.circos.txt
- coovar-0.05/test/celegans_CB4856/circos/karyotype.txt
- coovar-0.05/test/celegans_CB4856/circos/snps.circos.txt
- coovar-0.05/test/celegans_CB4856/circos/ticks.conf
- coovar-0.05/test/celegans_CB4856/run.sh
- coovar-0.05/test/complex_deletion
- coovar-0.05/test/complex_deletion/.gitignore
- coovar-0.05/test/complex_deletion/ENST00000319555.gtf
- coovar-0.05/test/complex_deletion/HG00732-200-37-ASM.test.vcf
- coovar-0.05/test/complex_deletion/run.sh
- coovar-0.05/test/fully_deleted
- coovar-0.05/test/fully_deleted/.gitignore
- coovar-0.05/test/fully_deleted/deletion.tab
- coovar-0.05/test/fully_deleted/run.sh
- coovar-0.05/test/fully_deleted/transcript.gff3
- coovar-0.05/test/inframe_insertion
- coovar-0.05/test/inframe_insertion/.gitignore
- coovar-0.05/test/inframe_insertion/ENST00000368777.gtf
- coovar-0.05/test/inframe_insertion/ENST00000368777.vcf
- coovar-0.05/test/inframe_insertion/run.sh
- coovar-0.05/test/missense_snp
- coovar-0.05/test/missense_snp/.gitignore
- coovar-0.05/test/missense_snp/ENST00000295641.gtf
- coovar-0.05/test/missense_snp/HG00732-200-37-ASM.missense.vcf
- coovar-0.05/test/missense_snp/run.sh
- coovar-0.05/test/run_all.sh
- coovar-0.05/test/splice_junction_deletion
- coovar-0.05/test/splice_junction_deletion/.gitignore
- coovar-0.05/test/splice_junction_deletion/ENST00000288400.gtf
- coovar-0.05/test/splice_junction_deletion/HG00732-200-37-ASM.test.vcf
- coovar-0.05/test/splice_junction_deletion/run.sh
- coovar-0.05/test/splice_junction_insertion
- coovar-0.05/test/splice_junction_insertion/.gitignore
- coovar-0.05/test/splice_junction_insertion/ENST00000420124.gtf
- coovar-0.05/test/splice_junction_insertion/HG00732-200-37-ASM.test.vcf
- coovar-0.05/test/splice_junction_insertion/run.sh
- coovar-0.05/test/stop_gained
- coovar-0.05/test/stop_gained/.gitignore
- coovar-0.05/test/stop_gained/ENST00000381808.gtf
- coovar-0.05/test/stop_gained/HG00732-200-37-ASM.test.vcf
- coovar-0.05/test/stop_gained/run.sh
- coovar-0.05/test/stop_lost
- coovar-0.05/test/stop_lost/.gitignore
- coovar-0.05/test/stop_lost/HG00731-200-37-ASM.stop_lost.vcf
- coovar-0.05/test/stop_lost/Homo_sapiens.GRCh37.68.chrom.stop_lost.gtf
- coovar-0.05/test/stop_lost/run.sh
- coovar-0.05/test/synonymous_snp
- coovar-0.05/test/synonymous_snp/.gitignore
- coovar-0.05/test/synonymous_snp/ENST00000256343.gtf
- coovar-0.05/test/synonymous_snp/HG00732-200-37-ASM.syn.vcf
- coovar-0.05/test/synonymous_snp/run.sh
