# Supplementary material for: CooVar: Co-occurring variant analyzer
Source: BMC Res Notes. 2012 Nov 1;5:615. doi: 10.1186/1756-0500-5-615 (PMC3532326; doi:10.1186/1756-0500-5-615)
Supplement: Additional file 1 — CooVar program tarball (version 0.05), including README and test scripts. [file 1756-0500-5-615-S1.gz › coovar-0.05/Changes]

Revision history for CooVar.

0.05 Mon Oct 22 11:36:00 2012 
	- first version for public release; includes several bug fixes and test cases
0.01  Tue Feb 15 13:00:00 2011
	- original version
