# Supplementary material for: CooVar: Co-occurring variant analyzer
Source: BMC Res Notes. 2012 Nov 1;5:615. doi: 10.1186/1756-0500-5-615 (PMC3532326; doi:10.1186/1756-0500-5-615)
Supplement: Additional file 1 — CooVar program tarball (version 0.05), including README and test scripts. [file 1756-0500-5-615-S1.gz › coovar-0.05/lib/grantham_matrix]

ARNDCQEGHILKMFPSTWYV
      0.
    112.      0.
    111.     86.      0.
    126.     96.     23.      0.
    195.    180.    139.    154.      0.
     91.     43.     46.     61.    154.      0.
    107.     54.     42.     45.    170.     29.      0.
     60.    125.     80.     94.    159.     87.     98.      0.
     86.     29.     68.     81.    174.     24.     40.     98.      0.
     94.     97.    149.    168.    198.    109.    134.    135.     94.      0.
     96.    102.    153.    172.    198.    113.    138.    138.     99.      5.      0.
    106.     26.     94.    101.    202.     53.     56.    127.     32.    102.    107.      0.
     84.     91.    142.    160.    196.    101.    126.    127.     87.     10.     15.     95.      0.
    113.     97.    158.    177.    205.    116.    140.    153.    100.     21.     22.    102.     28.      0.
     27.    103.     91.    108.    169.     76.     93.     42.     77.     95.     98.    103.     87.    114.      0.
     99.    110.     46.     65.    112.     68.     80.     56.     89.    142.    145.    121.    135.    155.     74.      0.
     58.     71.     65.     85.    149.     42.     65.     59.     47.     89.     92.     78.     81.    103.     38.     58.      0.
    148.    101.    174.    181.    215.    130.    152.    184.    115.     61.     61.    110.     67.     40.    147.    177.    128.      0.
    112.     77.    143.    160.    194.     99.    122.    147.     83.     33.     36.     85.     36.     22.    110.    144.     92.     37.      0.
     64.     96.    133.    152.    192.     96.    121.    109.     84.     29.     32.     97.     21.     50.     68.    124.     69.     88.     55.      0.
//
