# Supplementary material for: CooVar: Co-occurring variant analyzer
Source: BMC Res Notes. 2012 Nov 1;5:615. doi: 10.1186/1756-0500-5-615 (PMC3532326; doi:10.1186/1756-0500-5-615)
Supplement: Additional file 1 — CooVar program tarball (version 0.05), including README and test scripts. [file 1756-0500-5-615-S1.gz › coovar-0.05/test/already_disrupted/ENST00000426379.gtf]

3	polymorphic_pseudogene	exon	12045876	12046428	.	+	.	gene_id "ENSG00000157152"; transcript_id "ENST00000426379"; exon_number "1"; gene_name "SYN2"; gene_biotype "polymorphic_pseudogene"; transcript_name "SYN2-001";
3	polymorphic_pseudogene	CDS	12046026	12046428	.	+	0	gene_id "ENSG00000157152"; transcript_id "ENST00000426379"; exon_number "1"; gene_name "SYN2"; gene_biotype "polymorphic_pseudogene"; transcript_name "SYN2-001"; protein_id "ENSP00000422811";
3	polymorphic_pseudogene	start_codon	12046026	12046028	.	+	0	gene_id "ENSG00000157152"; transcript_id "ENST00000426379"; exon_number "1"; gene_name "SYN2"; gene_biotype "polymorphic_pseudogene"; transcript_name "SYN2-001";
3	polymorphic_pseudogene	exon	12182151	12182208	.	+	.	gene_id "ENSG00000157152"; transcript_id "ENST00000426379"; exon_number "2"; gene_name "SYN2"; gene_biotype "polymorphic_pseudogene"; transcript_name "SYN2-001";
3	polymorphic_pseudogene	CDS	12182151	12182208	.	+	2	gene_id "ENSG00000157152"; transcript_id "ENST00000426379"; exon_number "2"; gene_name "SYN2"; gene_biotype "polymorphic_pseudogene"; transcript_name "SYN2-001"; protein_id "ENSP00000422811";
3	polymorphic_pseudogene	exon	12183405	12183496	.	+	.	gene_id "ENSG00000157152"; transcript_id "ENST00000426379"; exon_number "3"; gene_name "SYN2"; gene_biotype "polymorphic_pseudogene"; transcript_name "SYN2-001";
3	polymorphic_pseudogene	CDS	12183405	12183496	.	+	1	gene_id "ENSG00000157152"; transcript_id "ENST00000426379"; exon_number "3"; gene_name "SYN2"; gene_biotype "polymorphic_pseudogene"; transcript_name "SYN2-001"; protein_id "ENSP00000422811";
3	polymorphic_pseudogene	exon	12187179	12187335	.	+	.	gene_id "ENSG00000157152"; transcript_id "ENST00000426379"; exon_number "4"; gene_name "SYN2"; gene_biotype "polymorphic_pseudogene"; transcript_name "SYN2-001";
3	polymorphic_pseudogene	CDS	12187179	12187335	.	+	2	gene_id "ENSG00000157152"; transcript_id "ENST00000426379"; exon_number "4"; gene_name "SYN2"; gene_biotype "polymorphic_pseudogene"; transcript_name "SYN2-001"; protein_id "ENSP00000422811";
3	polymorphic_pseudogene	exon	12192737	12192826	.	+	.	gene_id "ENSG00000157152"; transcript_id "ENST00000426379"; exon_number "5"; gene_name "SYN2"; gene_biotype "polymorphic_pseudogene"; transcript_name "SYN2-001";
3	polymorphic_pseudogene	CDS	12192737	12192826	.	+	1	gene_id "ENSG00000157152"; transcript_id "ENST00000426379"; exon_number "5"; gene_name "SYN2"; gene_biotype "polymorphic_pseudogene"; transcript_name "SYN2-001"; protein_id "ENSP00000422811";
3	polymorphic_pseudogene	exon	12203046	12203108	.	+	.	gene_id "ENSG00000157152"; transcript_id "ENST00000426379"; exon_number "6"; gene_name "SYN2"; gene_biotype "polymorphic_pseudogene"; transcript_name "SYN2-001";
3	polymorphic_pseudogene	CDS	12203046	12203108	.	+	1	gene_id "ENSG00000157152"; transcript_id "ENST00000426379"; exon_number "6"; gene_name "SYN2"; gene_biotype "polymorphic_pseudogene"; transcript_name "SYN2-001"; protein_id "ENSP00000422811";
3	polymorphic_pseudogene	exon	12203512	12203654	.	+	.	gene_id "ENSG00000157152"; transcript_id "ENST00000426379"; exon_number "7"; gene_name "SYN2"; gene_biotype "polymorphic_pseudogene"; transcript_name "SYN2-001";
3	polymorphic_pseudogene	CDS	12203512	12203654	.	+	1	gene_id "ENSG00000157152"; transcript_id "ENST00000426379"; exon_number "7"; gene_name "SYN2"; gene_biotype "polymorphic_pseudogene"; transcript_name "SYN2-001"; protein_id "ENSP00000422811";
3	polymorphic_pseudogene	exon	12208734	12208808	.	+	.	gene_id "ENSG00000157152"; transcript_id "ENST00000426379"; exon_number "8"; gene_name "SYN2"; gene_biotype "polymorphic_pseudogene"; transcript_name "SYN2-001";
3	polymorphic_pseudogene	CDS	12208734	12208808	.	+	2	gene_id "ENSG00000157152"; transcript_id "ENST00000426379"; exon_number "8"; gene_name "SYN2"; gene_biotype "polymorphic_pseudogene"; transcript_name "SYN2-001"; protein_id "ENSP00000422811";
3	polymorphic_pseudogene	exon	12209876	12209978	.	+	.	gene_id "ENSG00000157152"; transcript_id "ENST00000426379"; exon_number "9"; gene_name "SYN2"; gene_biotype "polymorphic_pseudogene"; transcript_name "SYN2-001";
3	polymorphic_pseudogene	CDS	12209876	12209978	.	+	2	gene_id "ENSG00000157152"; transcript_id "ENST00000426379"; exon_number "9"; gene_name "SYN2"; gene_biotype "polymorphic_pseudogene"; transcript_name "SYN2-001"; protein_id "ENSP00000422811";
3	polymorphic_pseudogene	exon	12211257	12211406	.	+	.	gene_id "ENSG00000157152"; transcript_id "ENST00000426379"; exon_number "10"; gene_name "SYN2"; gene_biotype "polymorphic_pseudogene"; transcript_name "SYN2-001";
3	polymorphic_pseudogene	CDS	12211257	12211406	.	+	1	gene_id "ENSG00000157152"; transcript_id "ENST00000426379"; exon_number "10"; gene_name "SYN2"; gene_biotype "polymorphic_pseudogene"; transcript_name "SYN2-001"; protein_id "ENSP00000422811";
3	polymorphic_pseudogene	exon	12224812	12224872	.	+	.	gene_id "ENSG00000157152"; transcript_id "ENST00000426379"; exon_number "11"; gene_name "SYN2"; gene_biotype "polymorphic_pseudogene"; transcript_name "SYN2-001";
3	polymorphic_pseudogene	CDS	12224812	12224872	.	+	1	gene_id "ENSG00000157152"; transcript_id "ENST00000426379"; exon_number "11"; gene_name "SYN2"; gene_biotype "polymorphic_pseudogene"; transcript_name "SYN2-001"; protein_id "ENSP00000422811";
3	polymorphic_pseudogene	exon	12228869	12229112	.	+	.	gene_id "ENSG00000157152"; transcript_id "ENST00000426379"; exon_number "12"; gene_name "SYN2"; gene_biotype "polymorphic_pseudogene"; transcript_name "SYN2-001";
3	polymorphic_pseudogene	CDS	12228869	12229112	.	+	0	gene_id "ENSG00000157152"; transcript_id "ENST00000426379"; exon_number "12"; gene_name "SYN2"; gene_biotype "polymorphic_pseudogene"; transcript_name "SYN2-001"; protein_id "ENSP00000422811";
3	polymorphic_pseudogene	exon	12231990	12232889	.	+	.	gene_id "ENSG00000157152"; transcript_id "ENST00000426379"; exon_number "13"; gene_name "SYN2"; gene_biotype "polymorphic_pseudogene"; transcript_name "SYN2-001";
3	polymorphic_pseudogene	CDS	12231990	12232122	.	+	2	gene_id "ENSG00000157152"; transcript_id "ENST00000426379"; exon_number "13"; gene_name "SYN2"; gene_biotype "polymorphic_pseudogene"; transcript_name "SYN2-001"; protein_id "ENSP00000422811";
3	polymorphic_pseudogene	stop_codon	12232123	12232125	.	+	0	gene_id "ENSG00000157152"; transcript_id "ENST00000426379"; exon_number "13"; gene_name "SYN2"; gene_biotype "polymorphic_pseudogene"; transcript_name "SYN2-001";
