# Supplementary material for: CooVar: Co-occurring variant analyzer
Source: BMC Res Notes. 2012 Nov 1;5:615. doi: 10.1186/1756-0500-5-615 (PMC3532326; doi:10.1186/1756-0500-5-615)
Supplement: Additional file 1 — CooVar program tarball (version 0.05), including README and test scripts. [file 1756-0500-5-615-S1.gz › coovar-0.05/test/already_disrupted/ENST00000426379.vcf]

3	12229015	.	A	G	.	.	AC=1;AN=2;CGA_FI=6854|NM_133625.3|SYN2|CDS|MISSENSE;CGA_XR=dbsnp.86|rs794999;NS=69	GT:PS:FT:GQ:HQ:EHQ:CGA_CEHQ:GL:CGA_CEGL:DP:AD:CGA_RDP	1/0:.:PASS:182:182,182:182,182:42,45:-182,0,-182:-42,0,-45:30:14,16:16
