# Supplementary material for: CooVar: Co-occurring variant analyzer
Source: BMC Res Notes. 2012 Nov 1;5:615. doi: 10.1186/1756-0500-5-615 (PMC3532326; doi:10.1186/1756-0500-5-615)
Supplement: Additional file 1 — CooVar program tarball (version 0.05), including README and test scripts. [file 1756-0500-5-615-S1.gz › coovar-0.05/test/celegans_CB4856/circos/ideogram.conf]

<ideogram>

	<spacing>
		default = 0.006r
	</spacing>

	# thickness (px) of chromosome ideogram
	thickness        = 70p
	stroke_thickness = 2

	# ideogram border color
	stroke_color     = black
	fill             = yes

	# the default chromosome color is set here and any value defined in the karyotype file overrides it
	fill_color       = black

	# fractional radius position of chromosome ideogram within image
	radius         = 0.85r
	show_label     = yes
	label_font     = condensedbold
#	label_radius   = dims(ideogram,radius) + 0.05r # 0.07r
	label_radius = (dims(ideogram,radius_inner)+dims(ideogram,radius_outer))/2-17
	label_size     = 40
	label_center    = yes
	label_parallel = yes

	# cytogenetic bands
	band_stroke_thickness = 2

	# show_bands determines whether the outline of cytogenetic bands will be seen
	show_bands            = yes

	# in order to fill the bands with the color defined in the karyotype file you must set fill_bands
	fill_bands            = yes

	band_transparency     = 1
		
</ideogram>
