# Supplementary material for: CooVar: Co-occurring variant analyzer
Source: BMC Res Notes. 2012 Nov 1;5:615. doi: 10.1186/1756-0500-5-615 (PMC3532326; doi:10.1186/1756-0500-5-615)
Supplement: Additional file 1 — CooVar program tarball (version 0.05), including README and test scripts. [file 1756-0500-5-615-S1.gz › coovar-0.05/test/celegans_CB4856/circos/karyotype.txt]

# P. falciparum
chr - I I 0 15072420 chr1
chr - II II 0 15279322 chr2
chr - III III 0 13783684 chr3
chr - IV IV 0 17493783 chr4
chr - V V 0 20924142 chr5
chr - X X 0 17718853 chrX
