# Supplementary material for: CooVar: Co-occurring variant analyzer
Source: BMC Res Notes. 2012 Nov 1;5:615. doi: 10.1186/1756-0500-5-615 (PMC3532326; doi:10.1186/1756-0500-5-615)
Supplement: Additional file 1 — CooVar program tarball (version 0.05), including README and test scripts. [file 1756-0500-5-615-S1.gz › coovar-0.05/test/complex_deletion/ENST00000319555.gtf]

16	protein_coding	exon	88519725	88520086	.	+	.	gene_id "ENSG00000179588"; transcript_id "ENST00000319555"; exon_number "1"; gene_name "ZFPM1"; gene_biotype "protein_coding"; transcript_name "ZFPM1-001";
16	protein_coding	CDS	88520047	88520086	.	+	0	gene_id "ENSG00000179588"; transcript_id "ENST00000319555"; exon_number "1"; gene_name "ZFPM1"; gene_biotype "protein_coding"; transcript_name "ZFPM1-001"; protein_id "ENSP00000326630";
16	protein_coding	start_codon	88520047	88520049	.	+	0	gene_id "ENSG00000179588"; transcript_id "ENST00000319555"; exon_number "1"; gene_name "ZFPM1"; gene_biotype "protein_coding"; transcript_name "ZFPM1-001";
16	protein_coding	exon	88552347	88552451	.	+	.	gene_id "ENSG00000179588"; transcript_id "ENST00000319555"; exon_number "2"; gene_name "ZFPM1"; gene_biotype "protein_coding"; transcript_name "ZFPM1-001";
16	protein_coding	CDS	88552347	88552451	.	+	2	gene_id "ENSG00000179588"; transcript_id "ENST00000319555"; exon_number "2"; gene_name "ZFPM1"; gene_biotype "protein_coding"; transcript_name "ZFPM1-001"; protein_id "ENSP00000326630";
16	protein_coding	exon	88555439	88555561	.	+	.	gene_id "ENSG00000179588"; transcript_id "ENST00000319555"; exon_number "3"; gene_name "ZFPM1"; gene_biotype "protein_coding"; transcript_name "ZFPM1-001";
16	protein_coding	CDS	88555439	88555561	.	+	2	gene_id "ENSG00000179588"; transcript_id "ENST00000319555"; exon_number "3"; gene_name "ZFPM1"; gene_biotype "protein_coding"; transcript_name "ZFPM1-001"; protein_id "ENSP00000326630";
16	protein_coding	exon	88580795	88580928	.	+	.	gene_id "ENSG00000179588"; transcript_id "ENST00000319555"; exon_number "4"; gene_name "ZFPM1"; gene_biotype "protein_coding"; transcript_name "ZFPM1-001";
16	protein_coding	CDS	88580795	88580928	.	+	2	gene_id "ENSG00000179588"; transcript_id "ENST00000319555"; exon_number "4"; gene_name "ZFPM1"; gene_biotype "protein_coding"; transcript_name "ZFPM1-001"; protein_id "ENSP00000326630";
16	protein_coding	exon	88593222	88593324	.	+	.	gene_id "ENSG00000179588"; transcript_id "ENST00000319555"; exon_number "5"; gene_name "ZFPM1"; gene_biotype "protein_coding"; transcript_name "ZFPM1-001";
16	protein_coding	CDS	88593222	88593324	.	+	0	gene_id "ENSG00000179588"; transcript_id "ENST00000319555"; exon_number "5"; gene_name "ZFPM1"; gene_biotype "protein_coding"; transcript_name "ZFPM1-001"; protein_id "ENSP00000326630";
16	protein_coding	exon	88594440	88594646	.	+	.	gene_id "ENSG00000179588"; transcript_id "ENST00000319555"; exon_number "6"; gene_name "ZFPM1"; gene_biotype "protein_coding"; transcript_name "ZFPM1-001";
16	protein_coding	CDS	88594440	88594646	.	+	2	gene_id "ENSG00000179588"; transcript_id "ENST00000319555"; exon_number "6"; gene_name "ZFPM1"; gene_biotype "protein_coding"; transcript_name "ZFPM1-001"; protein_id "ENSP00000326630";
16	protein_coding	exon	88598410	88598643	.	+	.	gene_id "ENSG00000179588"; transcript_id "ENST00000319555"; exon_number "7"; gene_name "ZFPM1"; gene_biotype "protein_coding"; transcript_name "ZFPM1-001";
16	protein_coding	CDS	88598410	88598643	.	+	2	gene_id "ENSG00000179588"; transcript_id "ENST00000319555"; exon_number "7"; gene_name "ZFPM1"; gene_biotype "protein_coding"; transcript_name "ZFPM1-001"; protein_id "ENSP00000326630";
16	protein_coding	exon	88599022	88599117	.	+	.	gene_id "ENSG00000179588"; transcript_id "ENST00000319555"; exon_number "8"; gene_name "ZFPM1"; gene_biotype "protein_coding"; transcript_name "ZFPM1-001";
16	protein_coding	CDS	88599022	88599117	.	+	2	gene_id "ENSG00000179588"; transcript_id "ENST00000319555"; exon_number "8"; gene_name "ZFPM1"; gene_biotype "protein_coding"; transcript_name "ZFPM1-001"; protein_id "ENSP00000326630";
16	protein_coding	exon	88599197	88599343	.	+	.	gene_id "ENSG00000179588"; transcript_id "ENST00000319555"; exon_number "9"; gene_name "ZFPM1"; gene_biotype "protein_coding"; transcript_name "ZFPM1-001";
16	protein_coding	CDS	88599197	88599343	.	+	2	gene_id "ENSG00000179588"; transcript_id "ENST00000319555"; exon_number "9"; gene_name "ZFPM1"; gene_biotype "protein_coding"; transcript_name "ZFPM1-001"; protein_id "ENSP00000326630";
16	protein_coding	exon	88599556	88601572	.	+	.	gene_id "ENSG00000179588"; transcript_id "ENST00000319555"; exon_number "10"; gene_name "ZFPM1"; gene_biotype "protein_coding"; transcript_name "ZFPM1-001";
16	protein_coding	CDS	88599556	88601384	.	+	2	gene_id "ENSG00000179588"; transcript_id "ENST00000319555"; exon_number "10"; gene_name "ZFPM1"; gene_biotype "protein_coding"; transcript_name "ZFPM1-001"; protein_id "ENSP00000326630";
16	protein_coding	stop_codon	88601385	88601387	.	+	0	gene_id "ENSG00000179588"; transcript_id "ENST00000319555"; exon_number "10"; gene_name "ZFPM1"; gene_biotype "protein_coding"; transcript_name "ZFPM1-001";
