# Supplementary material for: CooVar: Co-occurring variant analyzer
Source: BMC Res Notes. 2012 Nov 1;5:615. doi: 10.1186/1756-0500-5-615 (PMC3532326; doi:10.1186/1756-0500-5-615)
Supplement: Additional file 1 — CooVar program tarball (version 0.05), including README and test scripts. [file 1756-0500-5-615-S1.gz › coovar-0.05/test/complex_deletion/HG00732-200-37-ASM.test.vcf]

16	88599681	.	GGAGAGGCCAGAGCGGAGCCTCTGGCCCAGAATGGAGG	GGAGAGGCCAGAGCGGCCCCCCAGAATGGAGG	.	.	AC=2;AN=2;CGA_FI=161882|NM_153813.2|ZFPM1|CDS|FRAMESHIFT&161882|NM_153813.2|ZFPM1|CDS|NO-CHANGE;CGA_XR=dbsnp.130|rs67322929&dbsnp.130|rs67549438&dbsnp.130|rs67712719&dbsnp.130|rs67873604;NS=69	GT:PS:FT:GQ:HQ:EHQ:CGA_CEHQ:GL:CGA_CEGL:DP:AD:CGA_RDP	1|1:88599681:PASS:184:262,184:255,177:35,30:-262,-184,0:-35,-30,0:11:11,11:0
