# Supplementary material for: CooVar: Co-occurring variant analyzer
Source: BMC Res Notes. 2012 Nov 1;5:615. doi: 10.1186/1756-0500-5-615 (PMC3532326; doi:10.1186/1756-0500-5-615)
Supplement: Additional file 1 — CooVar program tarball (version 0.05), including README and test scripts. [file 1756-0500-5-615-S1.gz › coovar-0.05/test/fully_deleted/transcript.gff3]

II	Coding_transcript	CDS	12623201	12623584	.	-	0	ID=CDS:Y38E10A.14;Parent=Transcript:Y38E10A.14;status=Confirmed;wormpep=CE:CE21594;gene=Gene:Y38E10A.14
