# Supplementary material for: CooVar: Co-occurring variant analyzer
Source: BMC Res Notes. 2012 Nov 1;5:615. doi: 10.1186/1756-0500-5-615 (PMC3532326; doi:10.1186/1756-0500-5-615)
Supplement: Additional file 1 — CooVar program tarball (version 0.05), including README and test scripts. [file 1756-0500-5-615-S1.gz › coovar-0.05/test/inframe_insertion/ENST00000368777.gtf]

1	protein_coding	exon	152680636	152680870	.	+	.	gene_id "ENSG00000187170"; transcript_id "ENST00000368777"; exon_number "1"; gene_name "LCE4A"; gene_biotype "protein_coding"; transcript_name "LCE4A-001";
1	protein_coding	exon	152681531	152681967	.	+	.	gene_id "ENSG00000187170"; transcript_id "ENST00000368777"; exon_number "2"; gene_name "LCE4A"; gene_biotype "protein_coding"; transcript_name "LCE4A-001";
1	protein_coding	CDS	152681552	152681848	.	+	0	gene_id "ENSG00000187170"; transcript_id "ENST00000368777"; exon_number "2"; gene_name "LCE4A"; gene_biotype "protein_coding"; transcript_name "LCE4A-001"; protein_id "ENSP00000357766";
1	protein_coding	start_codon	152681552	152681554	.	+	0	gene_id "ENSG00000187170"; transcript_id "ENST00000368777"; exon_number "2"; gene_name "LCE4A"; gene_biotype "protein_coding"; transcript_name "LCE4A-001";
1	protein_coding	stop_codon	152681849	152681851	.	+	0	gene_id "ENSG00000187170"; transcript_id "ENST00000368777"; exon_number "2"; gene_name "LCE4A"; gene_biotype "protein_coding"; transcript_name "LCE4A-001";
