# Supplementary material for: CooVar: Co-occurring variant analyzer
Source: BMC Res Notes. 2012 Nov 1;5:615. doi: 10.1186/1756-0500-5-615 (PMC3532326; doi:10.1186/1756-0500-5-615)
Supplement: Additional file 1 — CooVar program tarball (version 0.05), including README and test scripts. [file 1756-0500-5-615-S1.gz › coovar-0.05/test/inframe_insertion/ENST00000368777.vcf]

1	152681675	.	GGCTCCAGCAA	GGCTCCAGCTCTGGGGGCTGCTGTAGCAA	.	.	AC=2;AN=2;CGA_FI=199834|NM_178356.2|LCE4A|CDS|INSERT&199834|NM_178356.2|LCE4A|CDS|NO-CHANGE,199834|NM_178356.2|LCE4A|CDS|INSERT;CGA_XR=dbsnp.114|rs6143428&dbsnp.120|rs11269814,.;NS=69	GT:PS:FT:GQ:HQ:EHQ:CGA_CEHQ:GL:CGA_CEGL:DP:AD:CGA_RDP	1/1:.:PASS:25:204,25:208,25:39,25:-204,-25,0:-39,-25,0,-39,-25,-39:29:29,29:0
