# Supplementary material for: CooVar: Co-occurring variant analyzer
Source: BMC Res Notes. 2012 Nov 1;5:615. doi: 10.1186/1756-0500-5-615 (PMC3532326; doi:10.1186/1756-0500-5-615)
Supplement: Additional file 1 — CooVar program tarball (version 0.05), including README and test scripts. [file 1756-0500-5-615-S1.gz › coovar-0.05/test/missense_snp/ENST00000295641.gtf]

2	protein_coding	exon	220462596	220462645	.	+	.	gene_id "ENSG00000144589"; transcript_id "ENST00000295641"; exon_number "1"; gene_name "STK11IP"; gene_biotype "protein_coding"; transcript_name "STK11IP-201";
2	protein_coding	CDS	220462639	220462645	.	+	0	gene_id "ENSG00000144589"; transcript_id "ENST00000295641"; exon_number "1"; gene_name "STK11IP"; gene_biotype "protein_coding"; transcript_name "STK11IP-201"; protein_id "ENSP00000295641";
2	protein_coding	exon	220462816	220462902	.	+	.	gene_id "ENSG00000144589"; transcript_id "ENST00000295641"; exon_number "2"; gene_name "STK11IP"; gene_biotype "protein_coding"; transcript_name "STK11IP-201";
2	protein_coding	CDS	220462816	220462902	.	+	2	gene_id "ENSG00000144589"; transcript_id "ENST00000295641"; exon_number "2"; gene_name "STK11IP"; gene_biotype "protein_coding"; transcript_name "STK11IP-201"; protein_id "ENSP00000295641";
2	protein_coding	exon	220465957	220466162	.	+	.	gene_id "ENSG00000144589"; transcript_id "ENST00000295641"; exon_number "3"; gene_name "STK11IP"; gene_biotype "protein_coding"; transcript_name "STK11IP-201";
2	protein_coding	CDS	220465957	220466162	.	+	2	gene_id "ENSG00000144589"; transcript_id "ENST00000295641"; exon_number "3"; gene_name "STK11IP"; gene_biotype "protein_coding"; transcript_name "STK11IP-201"; protein_id "ENSP00000295641";
2	protein_coding	exon	220466363	220466437	.	+	.	gene_id "ENSG00000144589"; transcript_id "ENST00000295641"; exon_number "4"; gene_name "STK11IP"; gene_biotype "protein_coding"; transcript_name "STK11IP-201";
2	protein_coding	CDS	220466363	220466437	.	+	0	gene_id "ENSG00000144589"; transcript_id "ENST00000295641"; exon_number "4"; gene_name "STK11IP"; gene_biotype "protein_coding"; transcript_name "STK11IP-201"; protein_id "ENSP00000295641";
2	protein_coding	exon	220466710	220466805	.	+	.	gene_id "ENSG00000144589"; transcript_id "ENST00000295641"; exon_number "5"; gene_name "STK11IP"; gene_biotype "protein_coding"; transcript_name "STK11IP-201";
2	protein_coding	CDS	220466710	220466805	.	+	0	gene_id "ENSG00000144589"; transcript_id "ENST00000295641"; exon_number "5"; gene_name "STK11IP"; gene_biotype "protein_coding"; transcript_name "STK11IP-201"; protein_id "ENSP00000295641";
2	protein_coding	exon	220467190	220467297	.	+	.	gene_id "ENSG00000144589"; transcript_id "ENST00000295641"; exon_number "6"; gene_name "STK11IP"; gene_biotype "protein_coding"; transcript_name "STK11IP-201";
2	protein_coding	CDS	220467190	220467297	.	+	0	gene_id "ENSG00000144589"; transcript_id "ENST00000295641"; exon_number "6"; gene_name "STK11IP"; gene_biotype "protein_coding"; transcript_name "STK11IP-201"; protein_id "ENSP00000295641";
2	protein_coding	exon	220467427	220467498	.	+	.	gene_id "ENSG00000144589"; transcript_id "ENST00000295641"; exon_number "7"; gene_name "STK11IP"; gene_biotype "protein_coding"; transcript_name "STK11IP-201";
2	protein_coding	CDS	220467427	220467498	.	+	0	gene_id "ENSG00000144589"; transcript_id "ENST00000295641"; exon_number "7"; gene_name "STK11IP"; gene_biotype "protein_coding"; transcript_name "STK11IP-201"; protein_id "ENSP00000295641";
2	protein_coding	exon	220470330	220470456	.	+	.	gene_id "ENSG00000144589"; transcript_id "ENST00000295641"; exon_number "8"; gene_name "STK11IP"; gene_biotype "protein_coding"; transcript_name "STK11IP-201";
2	protein_coding	CDS	220470330	220470456	.	+	0	gene_id "ENSG00000144589"; transcript_id "ENST00000295641"; exon_number "8"; gene_name "STK11IP"; gene_biotype "protein_coding"; transcript_name "STK11IP-201"; protein_id "ENSP00000295641";
2	protein_coding	exon	220470678	220470781	.	+	.	gene_id "ENSG00000144589"; transcript_id "ENST00000295641"; exon_number "9"; gene_name "STK11IP"; gene_biotype "protein_coding"; transcript_name "STK11IP-201";
2	protein_coding	CDS	220470678	220470781	.	+	2	gene_id "ENSG00000144589"; transcript_id "ENST00000295641"; exon_number "9"; gene_name "STK11IP"; gene_biotype "protein_coding"; transcript_name "STK11IP-201"; protein_id "ENSP00000295641";
2	protein_coding	exon	220470917	220471012	.	+	.	gene_id "ENSG00000144589"; transcript_id "ENST00000295641"; exon_number "10"; gene_name "STK11IP"; gene_biotype "protein_coding"; transcript_name "STK11IP-201";
2	protein_coding	CDS	220470917	220471012	.	+	0	gene_id "ENSG00000144589"; transcript_id "ENST00000295641"; exon_number "10"; gene_name "STK11IP"; gene_biotype "protein_coding"; transcript_name "STK11IP-201"; protein_id "ENSP00000295641";
2	protein_coding	exon	220471198	220471239	.	+	.	gene_id "ENSG00000144589"; transcript_id "ENST00000295641"; exon_number "11"; gene_name "STK11IP"; gene_biotype "protein_coding"; transcript_name "STK11IP-201";
2	protein_coding	CDS	220471198	220471239	.	+	0	gene_id "ENSG00000144589"; transcript_id "ENST00000295641"; exon_number "11"; gene_name "STK11IP"; gene_biotype "protein_coding"; transcript_name "STK11IP-201"; protein_id "ENSP00000295641";
2	protein_coding	exon	220471434	220471580	.	+	.	gene_id "ENSG00000144589"; transcript_id "ENST00000295641"; exon_number "12"; gene_name "STK11IP"; gene_biotype "protein_coding"; transcript_name "STK11IP-201";
2	protein_coding	CDS	220471434	220471580	.	+	0	gene_id "ENSG00000144589"; transcript_id "ENST00000295641"; exon_number "12"; gene_name "STK11IP"; gene_biotype "protein_coding"; transcript_name "STK11IP-201"; protein_id "ENSP00000295641";
2	protein_coding	exon	220471775	220471859	.	+	.	gene_id "ENSG00000144589"; transcript_id "ENST00000295641"; exon_number "13"; gene_name "STK11IP"; gene_biotype "protein_coding"; transcript_name "STK11IP-201";
2	protein_coding	CDS	220471775	220471859	.	+	0	gene_id "ENSG00000144589"; transcript_id "ENST00000295641"; exon_number "13"; gene_name "STK11IP"; gene_biotype "protein_coding"; transcript_name "STK11IP-201"; protein_id "ENSP00000295641";
2	protein_coding	exon	220472769	220473152	.	+	.	gene_id "ENSG00000144589"; transcript_id "ENST00000295641"; exon_number "14"; gene_name "STK11IP"; gene_biotype "protein_coding"; transcript_name "STK11IP-201";
2	protein_coding	CDS	220472769	220473152	.	+	2	gene_id "ENSG00000144589"; transcript_id "ENST00000295641"; exon_number "14"; gene_name "STK11IP"; gene_biotype "protein_coding"; transcript_name "STK11IP-201"; protein_id "ENSP00000295641";
2	protein_coding	exon	220473305	220473510	.	+	.	gene_id "ENSG00000144589"; transcript_id "ENST00000295641"; exon_number "15"; gene_name "STK11IP"; gene_biotype "protein_coding"; transcript_name "STK11IP-201";
2	protein_coding	CDS	220473305	220473510	.	+	2	gene_id "ENSG00000144589"; transcript_id "ENST00000295641"; exon_number "15"; gene_name "STK11IP"; gene_biotype "protein_coding"; transcript_name "STK11IP-201"; protein_id "ENSP00000295641";
2	protein_coding	exon	220473819	220473935	.	+	.	gene_id "ENSG00000144589"; transcript_id "ENST00000295641"; exon_number "16"; gene_name "STK11IP"; gene_biotype "protein_coding"; transcript_name "STK11IP-201";
2	protein_coding	CDS	220473819	220473935	.	+	0	gene_id "ENSG00000144589"; transcript_id "ENST00000295641"; exon_number "16"; gene_name "STK11IP"; gene_biotype "protein_coding"; transcript_name "STK11IP-201"; protein_id "ENSP00000295641";
2	protein_coding	exon	220474085	220474262	.	+	.	gene_id "ENSG00000144589"; transcript_id "ENST00000295641"; exon_number "17"; gene_name "STK11IP"; gene_biotype "protein_coding"; transcript_name "STK11IP-201";
2	protein_coding	CDS	220474085	220474262	.	+	0	gene_id "ENSG00000144589"; transcript_id "ENST00000295641"; exon_number "17"; gene_name "STK11IP"; gene_biotype "protein_coding"; transcript_name "STK11IP-201"; protein_id "ENSP00000295641";
2	protein_coding	exon	220476326	220476556	.	+	.	gene_id "ENSG00000144589"; transcript_id "ENST00000295641"; exon_number "18"; gene_name "STK11IP"; gene_biotype "protein_coding"; transcript_name "STK11IP-201";
2	protein_coding	CDS	220476326	220476556	.	+	2	gene_id "ENSG00000144589"; transcript_id "ENST00000295641"; exon_number "18"; gene_name "STK11IP"; gene_biotype "protein_coding"; transcript_name "STK11IP-201"; protein_id "ENSP00000295641";
2	protein_coding	exon	220476677	220476780	.	+	.	gene_id "ENSG00000144589"; transcript_id "ENST00000295641"; exon_number "19"; gene_name "STK11IP"; gene_biotype "protein_coding"; transcript_name "STK11IP-201";
2	protein_coding	CDS	220476677	220476780	.	+	2	gene_id "ENSG00000144589"; transcript_id "ENST00000295641"; exon_number "19"; gene_name "STK11IP"; gene_biotype "protein_coding"; transcript_name "STK11IP-201"; protein_id "ENSP00000295641";
2	protein_coding	exon	220477850	220477947	.	+	.	gene_id "ENSG00000144589"; transcript_id "ENST00000295641"; exon_number "20"; gene_name "STK11IP"; gene_biotype "protein_coding"; transcript_name "STK11IP-201";
2	protein_coding	CDS	220477850	220477947	.	+	0	gene_id "ENSG00000144589"; transcript_id "ENST00000295641"; exon_number "20"; gene_name "STK11IP"; gene_biotype "protein_coding"; transcript_name "STK11IP-201"; protein_id "ENSP00000295641";
2	protein_coding	exon	220478474	220478652	.	+	.	gene_id "ENSG00000144589"; transcript_id "ENST00000295641"; exon_number "21"; gene_name "STK11IP"; gene_biotype "protein_coding"; transcript_name "STK11IP-201";
2	protein_coding	CDS	220478474	220478652	.	+	1	gene_id "ENSG00000144589"; transcript_id "ENST00000295641"; exon_number "21"; gene_name "STK11IP"; gene_biotype "protein_coding"; transcript_name "STK11IP-201"; protein_id "ENSP00000295641";
2	protein_coding	exon	220478883	220478964	.	+	.	gene_id "ENSG00000144589"; transcript_id "ENST00000295641"; exon_number "22"; gene_name "STK11IP"; gene_biotype "protein_coding"; transcript_name "STK11IP-201";
2	protein_coding	CDS	220478883	220478964	.	+	2	gene_id "ENSG00000144589"; transcript_id "ENST00000295641"; exon_number "22"; gene_name "STK11IP"; gene_biotype "protein_coding"; transcript_name "STK11IP-201"; protein_id "ENSP00000295641";
2	protein_coding	exon	220479198	220479268	.	+	.	gene_id "ENSG00000144589"; transcript_id "ENST00000295641"; exon_number "23"; gene_name "STK11IP"; gene_biotype "protein_coding"; transcript_name "STK11IP-201";
2	protein_coding	CDS	220479198	220479268	.	+	1	gene_id "ENSG00000144589"; transcript_id "ENST00000295641"; exon_number "23"; gene_name "STK11IP"; gene_biotype "protein_coding"; transcript_name "STK11IP-201"; protein_id "ENSP00000295641";
2	protein_coding	exon	220479816	220480063	.	+	.	gene_id "ENSG00000144589"; transcript_id "ENST00000295641"; exon_number "24"; gene_name "STK11IP"; gene_biotype "protein_coding"; transcript_name "STK11IP-201";
2	protein_coding	CDS	220479816	220480063	.	+	2	gene_id "ENSG00000144589"; transcript_id "ENST00000295641"; exon_number "24"; gene_name "STK11IP"; gene_biotype "protein_coding"; transcript_name "STK11IP-201"; protein_id "ENSP00000295641";
2	protein_coding	exon	220480766	220481173	.	+	.	gene_id "ENSG00000144589"; transcript_id "ENST00000295641"; exon_number "25"; gene_name "STK11IP"; gene_biotype "protein_coding"; transcript_name "STK11IP-201";
2	protein_coding	CDS	220480766	220480912	.	+	0	gene_id "ENSG00000144589"; transcript_id "ENST00000295641"; exon_number "25"; gene_name "STK11IP"; gene_biotype "protein_coding"; transcript_name "STK11IP-201"; protein_id "ENSP00000295641";
2	protein_coding	stop_codon	220480913	220480915	.	+	0	gene_id "ENSG00000144589"; transcript_id "ENST00000295641"; exon_number "25"; gene_name "STK11IP"; gene_biotype "protein_coding"; transcript_name "STK11IP-201";
2	protein_coding	exon	220462582	220462645	.	+	.	gene_id "ENSG00000144589"; transcript_id "ENST00000456909"; exon_number "1"; gene_name "STK11IP"; gene_biotype "protein_coding"; transcript_name "STK11IP-001";
2	protein_coding	exon	220462816	220462902	.	+	.	gene_id "ENSG00000144589"; transcript_id "ENST00000456909"; exon_number "2"; gene_name "STK11IP"; gene_biotype "protein_coding"; transcript_name "STK11IP-001";
2	protein_coding	CDS	220462842	220462902	.	+	0	gene_id "ENSG00000144589"; transcript_id "ENST00000456909"; exon_number "2"; gene_name "STK11IP"; gene_biotype "protein_coding"; transcript_name "STK11IP-001"; protein_id "ENSP00000389383";
2	protein_coding	start_codon	220462842	220462844	.	+	0	gene_id "ENSG00000144589"; transcript_id "ENST00000456909"; exon_number "2"; gene_name "STK11IP"; gene_biotype "protein_coding"; transcript_name "STK11IP-001";
2	protein_coding	exon	220465957	220466162	.	+	.	gene_id "ENSG00000144589"; transcript_id "ENST00000456909"; exon_number "3"; gene_name "STK11IP"; gene_biotype "protein_coding"; transcript_name "STK11IP-001";
2	protein_coding	CDS	220465957	220466162	.	+	2	gene_id "ENSG00000144589"; transcript_id "ENST00000456909"; exon_number "3"; gene_name "STK11IP"; gene_biotype "protein_coding"; transcript_name "STK11IP-001"; protein_id "ENSP00000389383";
2	protein_coding	exon	220466363	220466437	.	+	.	gene_id "ENSG00000144589"; transcript_id "ENST00000456909"; exon_number "4"; gene_name "STK11IP"; gene_biotype "protein_coding"; transcript_name "STK11IP-001";
2	protein_coding	CDS	220466363	220466437	.	+	0	gene_id "ENSG00000144589"; transcript_id "ENST00000456909"; exon_number "4"; gene_name "STK11IP"; gene_biotype "protein_coding"; transcript_name "STK11IP-001"; protein_id "ENSP00000389383";
2	protein_coding	exon	220466710	220466805	.	+	.	gene_id "ENSG00000144589"; transcript_id "ENST00000456909"; exon_number "5"; gene_name "STK11IP"; gene_biotype "protein_coding"; transcript_name "STK11IP-001";
2	protein_coding	CDS	220466710	220466805	.	+	0	gene_id "ENSG00000144589"; transcript_id "ENST00000456909"; exon_number "5"; gene_name "STK11IP"; gene_biotype "protein_coding"; transcript_name "STK11IP-001"; protein_id "ENSP00000389383";
2	protein_coding	exon	220467190	220467297	.	+	.	gene_id "ENSG00000144589"; transcript_id "ENST00000456909"; exon_number "6"; gene_name "STK11IP"; gene_biotype "protein_coding"; transcript_name "STK11IP-001";
2	protein_coding	CDS	220467190	220467297	.	+	0	gene_id "ENSG00000144589"; transcript_id "ENST00000456909"; exon_number "6"; gene_name "STK11IP"; gene_biotype "protein_coding"; transcript_name "STK11IP-001"; protein_id "ENSP00000389383";
2	protein_coding	exon	220467427	220467498	.	+	.	gene_id "ENSG00000144589"; transcript_id "ENST00000456909"; exon_number "7"; gene_name "STK11IP"; gene_biotype "protein_coding"; transcript_name "STK11IP-001";
2	protein_coding	CDS	220467427	220467498	.	+	0	gene_id "ENSG00000144589"; transcript_id "ENST00000456909"; exon_number "7"; gene_name "STK11IP"; gene_biotype "protein_coding"; transcript_name "STK11IP-001"; protein_id "ENSP00000389383";
2	protein_coding	exon	220470330	220470456	.	+	.	gene_id "ENSG00000144589"; transcript_id "ENST00000456909"; exon_number "8"; gene_name "STK11IP"; gene_biotype "protein_coding"; transcript_name "STK11IP-001";
2	protein_coding	CDS	220470330	220470456	.	+	0	gene_id "ENSG00000144589"; transcript_id "ENST00000456909"; exon_number "8"; gene_name "STK11IP"; gene_biotype "protein_coding"; transcript_name "STK11IP-001"; protein_id "ENSP00000389383";
2	protein_coding	exon	220470678	220470781	.	+	.	gene_id "ENSG00000144589"; transcript_id "ENST00000456909"; exon_number "9"; gene_name "STK11IP"; gene_biotype "protein_coding"; transcript_name "STK11IP-001";
2	protein_coding	CDS	220470678	220470781	.	+	2	gene_id "ENSG00000144589"; transcript_id "ENST00000456909"; exon_number "9"; gene_name "STK11IP"; gene_biotype "protein_coding"; transcript_name "STK11IP-001"; protein_id "ENSP00000389383";
2	protein_coding	exon	220470917	220471012	.	+	.	gene_id "ENSG00000144589"; transcript_id "ENST00000456909"; exon_number "10"; gene_name "STK11IP"; gene_biotype "protein_coding"; transcript_name "STK11IP-001";
2	protein_coding	CDS	220470917	220471012	.	+	0	gene_id "ENSG00000144589"; transcript_id "ENST00000456909"; exon_number "10"; gene_name "STK11IP"; gene_biotype "protein_coding"; transcript_name "STK11IP-001"; protein_id "ENSP00000389383";
2	protein_coding	exon	220471198	220471239	.	+	.	gene_id "ENSG00000144589"; transcript_id "ENST00000456909"; exon_number "11"; gene_name "STK11IP"; gene_biotype "protein_coding"; transcript_name "STK11IP-001";
2	protein_coding	CDS	220471198	220471239	.	+	0	gene_id "ENSG00000144589"; transcript_id "ENST00000456909"; exon_number "11"; gene_name "STK11IP"; gene_biotype "protein_coding"; transcript_name "STK11IP-001"; protein_id "ENSP00000389383";
2	protein_coding	exon	220471434	220471580	.	+	.	gene_id "ENSG00000144589"; transcript_id "ENST00000456909"; exon_number "12"; gene_name "STK11IP"; gene_biotype "protein_coding"; transcript_name "STK11IP-001";
2	protein_coding	CDS	220471434	220471580	.	+	0	gene_id "ENSG00000144589"; transcript_id "ENST00000456909"; exon_number "12"; gene_name "STK11IP"; gene_biotype "protein_coding"; transcript_name "STK11IP-001"; protein_id "ENSP00000389383";
2	protein_coding	exon	220471775	220471859	.	+	.	gene_id "ENSG00000144589"; transcript_id "ENST00000456909"; exon_number "13"; gene_name "STK11IP"; gene_biotype "protein_coding"; transcript_name "STK11IP-001";
2	protein_coding	CDS	220471775	220471859	.	+	0	gene_id "ENSG00000144589"; transcript_id "ENST00000456909"; exon_number "13"; gene_name "STK11IP"; gene_biotype "protein_coding"; transcript_name "STK11IP-001"; protein_id "ENSP00000389383";
2	protein_coding	exon	220472769	220473152	.	+	.	gene_id "ENSG00000144589"; transcript_id "ENST00000456909"; exon_number "14"; gene_name "STK11IP"; gene_biotype "protein_coding"; transcript_name "STK11IP-001";
2	protein_coding	CDS	220472769	220473152	.	+	2	gene_id "ENSG00000144589"; transcript_id "ENST00000456909"; exon_number "14"; gene_name "STK11IP"; gene_biotype "protein_coding"; transcript_name "STK11IP-001"; protein_id "ENSP00000389383";
2	protein_coding	exon	220473305	220473510	.	+	.	gene_id "ENSG00000144589"; transcript_id "ENST00000456909"; exon_number "15"; gene_name "STK11IP"; gene_biotype "protein_coding"; transcript_name "STK11IP-001";
2	protein_coding	CDS	220473305	220473510	.	+	2	gene_id "ENSG00000144589"; transcript_id "ENST00000456909"; exon_number "15"; gene_name "STK11IP"; gene_biotype "protein_coding"; transcript_name "STK11IP-001"; protein_id "ENSP00000389383";
2	protein_coding	exon	220473819	220473935	.	+	.	gene_id "ENSG00000144589"; transcript_id "ENST00000456909"; exon_number "16"; gene_name "STK11IP"; gene_biotype "protein_coding"; transcript_name "STK11IP-001";
2	protein_coding	CDS	220473819	220473935	.	+	0	gene_id "ENSG00000144589"; transcript_id "ENST00000456909"; exon_number "16"; gene_name "STK11IP"; gene_biotype "protein_coding"; transcript_name "STK11IP-001"; protein_id "ENSP00000389383";
2	protein_coding	exon	220474085	220474262	.	+	.	gene_id "ENSG00000144589"; transcript_id "ENST00000456909"; exon_number "17"; gene_name "STK11IP"; gene_biotype "protein_coding"; transcript_name "STK11IP-001";
2	protein_coding	CDS	220474085	220474262	.	+	0	gene_id "ENSG00000144589"; transcript_id "ENST00000456909"; exon_number "17"; gene_name "STK11IP"; gene_biotype "protein_coding"; transcript_name "STK11IP-001"; protein_id "ENSP00000389383";
2	protein_coding	exon	220476326	220476556	.	+	.	gene_id "ENSG00000144589"; transcript_id "ENST00000456909"; exon_number "18"; gene_name "STK11IP"; gene_biotype "protein_coding"; transcript_name "STK11IP-001";
2	protein_coding	CDS	220476326	220476556	.	+	2	gene_id "ENSG00000144589"; transcript_id "ENST00000456909"; exon_number "18"; gene_name "STK11IP"; gene_biotype "protein_coding"; transcript_name "STK11IP-001"; protein_id "ENSP00000389383";
2	protein_coding	exon	220476677	220476780	.	+	.	gene_id "ENSG00000144589"; transcript_id "ENST00000456909"; exon_number "19"; gene_name "STK11IP"; gene_biotype "protein_coding"; transcript_name "STK11IP-001";
2	protein_coding	CDS	220476677	220476780	.	+	2	gene_id "ENSG00000144589"; transcript_id "ENST00000456909"; exon_number "19"; gene_name "STK11IP"; gene_biotype "protein_coding"; transcript_name "STK11IP-001"; protein_id "ENSP00000389383";
2	protein_coding	exon	220477850	220477947	.	+	.	gene_id "ENSG00000144589"; transcript_id "ENST00000456909"; exon_number "20"; gene_name "STK11IP"; gene_biotype "protein_coding"; transcript_name "STK11IP-001";
2	protein_coding	CDS	220477850	220477947	.	+	0	gene_id "ENSG00000144589"; transcript_id "ENST00000456909"; exon_number "20"; gene_name "STK11IP"; gene_biotype "protein_coding"; transcript_name "STK11IP-001"; protein_id "ENSP00000389383";
2	protein_coding	exon	220478474	220478652	.	+	.	gene_id "ENSG00000144589"; transcript_id "ENST00000456909"; exon_number "21"; gene_name "STK11IP"; gene_biotype "protein_coding"; transcript_name "STK11IP-001";
2	protein_coding	CDS	220478474	220478652	.	+	1	gene_id "ENSG00000144589"; transcript_id "ENST00000456909"; exon_number "21"; gene_name "STK11IP"; gene_biotype "protein_coding"; transcript_name "STK11IP-001"; protein_id "ENSP00000389383";
2	protein_coding	exon	220478883	220478964	.	+	.	gene_id "ENSG00000144589"; transcript_id "ENST00000456909"; exon_number "22"; gene_name "STK11IP"; gene_biotype "protein_coding"; transcript_name "STK11IP-001";
2	protein_coding	CDS	220478883	220478964	.	+	2	gene_id "ENSG00000144589"; transcript_id "ENST00000456909"; exon_number "22"; gene_name "STK11IP"; gene_biotype "protein_coding"; transcript_name "STK11IP-001"; protein_id "ENSP00000389383";
2	protein_coding	exon	220479198	220479268	.	+	.	gene_id "ENSG00000144589"; transcript_id "ENST00000456909"; exon_number "23"; gene_name "STK11IP"; gene_biotype "protein_coding"; transcript_name "STK11IP-001";
2	protein_coding	CDS	220479198	220479268	.	+	1	gene_id "ENSG00000144589"; transcript_id "ENST00000456909"; exon_number "23"; gene_name "STK11IP"; gene_biotype "protein_coding"; transcript_name "STK11IP-001"; protein_id "ENSP00000389383";
2	protein_coding	exon	220479816	220480063	.	+	.	gene_id "ENSG00000144589"; transcript_id "ENST00000456909"; exon_number "24"; gene_name "STK11IP"; gene_biotype "protein_coding"; transcript_name "STK11IP-001";
2	protein_coding	CDS	220479816	220480063	.	+	2	gene_id "ENSG00000144589"; transcript_id "ENST00000456909"; exon_number "24"; gene_name "STK11IP"; gene_biotype "protein_coding"; transcript_name "STK11IP-001"; protein_id "ENSP00000389383";
2	protein_coding	exon	220480766	220481173	.	+	.	gene_id "ENSG00000144589"; transcript_id "ENST00000456909"; exon_number "25"; gene_name "STK11IP"; gene_biotype "protein_coding"; transcript_name "STK11IP-001";
2	protein_coding	CDS	220480766	220480912	.	+	0	gene_id "ENSG00000144589"; transcript_id "ENST00000456909"; exon_number "25"; gene_name "STK11IP"; gene_biotype "protein_coding"; transcript_name "STK11IP-001"; protein_id "ENSP00000389383";
2	protein_coding	stop_codon	220480913	220480915	.	+	0	gene_id "ENSG00000144589"; transcript_id "ENST00000456909"; exon_number "25"; gene_name "STK11IP"; gene_biotype "protein_coding"; transcript_name "STK11IP-001";
