# Supplementary material for: CooVar: Co-occurring variant analyzer
Source: BMC Res Notes. 2012 Nov 1;5:615. doi: 10.1186/1756-0500-5-615 (PMC3532326; doi:10.1186/1756-0500-5-615)
Supplement: Additional file 1 — CooVar program tarball (version 0.05), including README and test scripts. [file 1756-0500-5-615-S1.gz › coovar-0.05/test/missense_snp/HG00732-200-37-ASM.missense.vcf]

2	220476443	.	C	T	.	.	AC=2;AN=2;CGA_FI=114790|NM_052902.2|STK11IP|CDS|MISSENSE;CGA_XR=dbsnp.83|rs627530;NS=69	GT:PS:FT:GQ:HQ:EHQ:CGA_CEHQ:GL:CGA_CEGL:DP:AD:CGA_RDP	1/1:.:PASS:128:832,128:832,128:49,52:-832,-128,0:-52,-49,0:50:50,50:0
