# Supplementary material for: CooVar: Co-occurring variant analyzer
Source: BMC Res Notes. 2012 Nov 1;5:615. doi: 10.1186/1756-0500-5-615 (PMC3532326; doi:10.1186/1756-0500-5-615)
Supplement: Additional file 1 — CooVar program tarball (version 0.05), including README and test scripts. [file 1756-0500-5-615-S1.gz › coovar-0.05/test/splice_junction_deletion/ENST00000288400.gtf]

11	protein_coding	exon	46299228	46299764	.	+	.	gene_id "ENSG00000157613"; transcript_id "ENST00000288400"; exon_number "1"; gene_name "CREB3L1"; gene_biotype "protein_coding"; transcript_name "CREB3L1-201";
11	protein_coding	CDS	46299663	46299764	.	+	0	gene_id "ENSG00000157613"; transcript_id "ENST00000288400"; exon_number "1"; gene_name "CREB3L1"; gene_biotype "protein_coding"; transcript_name "CREB3L1-201"; protein_id "ENSP00000288400";
11	protein_coding	start_codon	46299663	46299665	.	+	0	gene_id "ENSG00000157613"; transcript_id "ENST00000288400"; exon_number "1"; gene_name "CREB3L1"; gene_biotype "protein_coding"; transcript_name "CREB3L1-201";
11	protein_coding	exon	46321486	46321714	.	+	.	gene_id "ENSG00000157613"; transcript_id "ENST00000288400"; exon_number "2"; gene_name "CREB3L1"; gene_biotype "protein_coding"; transcript_name "CREB3L1-201";
11	protein_coding	CDS	46321486	46321714	.	+	0	gene_id "ENSG00000157613"; transcript_id "ENST00000288400"; exon_number "2"; gene_name "CREB3L1"; gene_biotype "protein_coding"; transcript_name "CREB3L1-201"; protein_id "ENSP00000288400";
11	protein_coding	exon	46329367	46329551	.	+	.	gene_id "ENSG00000157613"; transcript_id "ENST00000288400"; exon_number "3"; gene_name "CREB3L1"; gene_biotype "protein_coding"; transcript_name "CREB3L1-201";
11	protein_coding	CDS	46329367	46329551	.	+	2	gene_id "ENSG00000157613"; transcript_id "ENST00000288400"; exon_number "3"; gene_name "CREB3L1"; gene_biotype "protein_coding"; transcript_name "CREB3L1-201"; protein_id "ENSP00000288400";
11	protein_coding	exon	46331540	46331618	.	+	.	gene_id "ENSG00000157613"; transcript_id "ENST00000288400"; exon_number "4"; gene_name "CREB3L1"; gene_biotype "protein_coding"; transcript_name "CREB3L1-201";
11	protein_coding	CDS	46331540	46331618	.	+	0	gene_id "ENSG00000157613"; transcript_id "ENST00000288400"; exon_number "4"; gene_name "CREB3L1"; gene_biotype "protein_coding"; transcript_name "CREB3L1-201"; protein_id "ENSP00000288400";
11	protein_coding	exon	46332583	46332740	.	+	.	gene_id "ENSG00000157613"; transcript_id "ENST00000288400"; exon_number "5"; gene_name "CREB3L1"; gene_biotype "protein_coding"; transcript_name "CREB3L1-201";
11	protein_coding	CDS	46332583	46332740	.	+	2	gene_id "ENSG00000157613"; transcript_id "ENST00000288400"; exon_number "5"; gene_name "CREB3L1"; gene_biotype "protein_coding"; transcript_name "CREB3L1-201"; protein_id "ENSP00000288400";
11	protein_coding	exon	46333876	46334025	.	+	.	gene_id "ENSG00000157613"; transcript_id "ENST00000288400"; exon_number "6"; gene_name "CREB3L1"; gene_biotype "protein_coding"; transcript_name "CREB3L1-201";
11	protein_coding	CDS	46333876	46334025	.	+	0	gene_id "ENSG00000157613"; transcript_id "ENST00000288400"; exon_number "6"; gene_name "CREB3L1"; gene_biotype "protein_coding"; transcript_name "CREB3L1-201"; protein_id "ENSP00000288400";
11	protein_coding	exon	46334163	46334221	.	+	.	gene_id "ENSG00000157613"; transcript_id "ENST00000288400"; exon_number "7"; gene_name "CREB3L1"; gene_biotype "protein_coding"; transcript_name "CREB3L1-201";
11	protein_coding	CDS	46334163	46334221	.	+	0	gene_id "ENSG00000157613"; transcript_id "ENST00000288400"; exon_number "7"; gene_name "CREB3L1"; gene_biotype "protein_coding"; transcript_name "CREB3L1-201"; protein_id "ENSP00000288400";
11	protein_coding	exon	46334402	46334470	.	+	.	gene_id "ENSG00000157613"; transcript_id "ENST00000288400"; exon_number "8"; gene_name "CREB3L1"; gene_biotype "protein_coding"; transcript_name "CREB3L1-201";
11	protein_coding	CDS	46334402	46334470	.	+	1	gene_id "ENSG00000157613"; transcript_id "ENST00000288400"; exon_number "8"; gene_name "CREB3L1"; gene_biotype "protein_coding"; transcript_name "CREB3L1-201"; protein_id "ENSP00000288400";
11	protein_coding	exon	46337837	46337936	.	+	.	gene_id "ENSG00000157613"; transcript_id "ENST00000288400"; exon_number "9"; gene_name "CREB3L1"; gene_biotype "protein_coding"; transcript_name "CREB3L1-201";
11	protein_coding	CDS	46337837	46337936	.	+	1	gene_id "ENSG00000157613"; transcript_id "ENST00000288400"; exon_number "9"; gene_name "CREB3L1"; gene_biotype "protein_coding"; transcript_name "CREB3L1-201"; protein_id "ENSP00000288400";
11	protein_coding	exon	46338912	46339038	.	+	.	gene_id "ENSG00000157613"; transcript_id "ENST00000288400"; exon_number "10"; gene_name "CREB3L1"; gene_biotype "protein_coding"; transcript_name "CREB3L1-201";
11	protein_coding	CDS	46338912	46339038	.	+	0	gene_id "ENSG00000157613"; transcript_id "ENST00000288400"; exon_number "10"; gene_name "CREB3L1"; gene_biotype "protein_coding"; transcript_name "CREB3L1-201"; protein_id "ENSP00000288400";
11	protein_coding	exon	46341815	46342080	.	+	.	gene_id "ENSG00000157613"; transcript_id "ENST00000288400"; exon_number "11"; gene_name "CREB3L1"; gene_biotype "protein_coding"; transcript_name "CREB3L1-201";
11	protein_coding	CDS	46341815	46342080	.	+	2	gene_id "ENSG00000157613"; transcript_id "ENST00000288400"; exon_number "11"; gene_name "CREB3L1"; gene_biotype "protein_coding"; transcript_name "CREB3L1-201"; protein_id "ENSP00000288400";
11	protein_coding	exon	46342261	46342970	.	+	.	gene_id "ENSG00000157613"; transcript_id "ENST00000288400"; exon_number "12"; gene_name "CREB3L1"; gene_biotype "protein_coding"; transcript_name "CREB3L1-201";
11	protein_coding	CDS	46342261	46342293	.	+	0	gene_id "ENSG00000157613"; transcript_id "ENST00000288400"; exon_number "12"; gene_name "CREB3L1"; gene_biotype "protein_coding"; transcript_name "CREB3L1-201"; protein_id "ENSP00000288400";
11	protein_coding	stop_codon	46342294	46342296	.	+	0	gene_id "ENSG00000157613"; transcript_id "ENST00000288400"; exon_number "12"; gene_name "CREB3L1"; gene_biotype "protein_coding"; transcript_name "CREB3L1-201";
