# Supplementary material for: CooVar: Co-occurring variant analyzer
Source: BMC Res Notes. 2012 Nov 1;5:615. doi: 10.1186/1756-0500-5-615 (PMC3532326; doi:10.1186/1756-0500-5-615)
Supplement: Additional file 1 — CooVar program tarball (version 0.05), including README and test scripts. [file 1756-0500-5-615-S1.gz › coovar-0.05/test/splice_junction_deletion/HG00732-200-37-ASM.test.vcf]

11	46342081	.	TG	T	.	.	AC=2;AN=2;CGA_FI=90993|NM_052854.2|CREB3L1|DONOR|UNKNOWN-INC;CGA_XR=dbsnp.130|rs67946579&dbsnp.130|rs72361993&dbsnp.131|rs76868976;NS=69	GT:PS:FT:GQ:HQ:EHQ:CGA_CEHQ:GL:CGA_CEGL:DP:AD:CGA_RDP	1/1:.:PASS:69:69,605:69,605:36,40:-605,-69,0:-40,-36,0:36:34,34:2
