# Supplementary material for: CooVar: Co-occurring variant analyzer
Source: BMC Res Notes. 2012 Nov 1;5:615. doi: 10.1186/1756-0500-5-615 (PMC3532326; doi:10.1186/1756-0500-5-615)
Supplement: Additional file 1 — CooVar program tarball (version 0.05), including README and test scripts. [file 1756-0500-5-615-S1.gz › coovar-0.05/test/splice_junction_insertion/ENST00000420124.gtf]

19	protein_coding	exon	36208921	36209283	.	+	.	gene_id "ENSG00000105663"; transcript_id "ENST00000420124"; exon_number "1"; gene_name "MLL4"; gene_biotype "protein_coding"; transcript_name "MLL4-201";
19	protein_coding	CDS	36208921	36209283	.	+	0	gene_id "ENSG00000105663"; transcript_id "ENST00000420124"; exon_number "1"; gene_name "MLL4"; gene_biotype "protein_coding"; transcript_name "MLL4-201"; protein_id "ENSP00000398837";
19	protein_coding	start_codon	36208921	36208923	.	+	0	gene_id "ENSG00000105663"; transcript_id "ENST00000420124"; exon_number "1"; gene_name "MLL4"; gene_biotype "protein_coding"; transcript_name "MLL4-201";
19	protein_coding	exon	36210371	36210443	.	+	.	gene_id "ENSG00000105663"; transcript_id "ENST00000420124"; exon_number "2"; gene_name "MLL4"; gene_biotype "protein_coding"; transcript_name "MLL4-201";
19	protein_coding	CDS	36210371	36210443	.	+	0	gene_id "ENSG00000105663"; transcript_id "ENST00000420124"; exon_number "2"; gene_name "MLL4"; gene_biotype "protein_coding"; transcript_name "MLL4-201"; protein_id "ENSP00000398837";
19	protein_coding	exon	36210686	36212706	.	+	.	gene_id "ENSG00000105663"; transcript_id "ENST00000420124"; exon_number "3"; gene_name "MLL4"; gene_biotype "protein_coding"; transcript_name "MLL4-201";
19	protein_coding	CDS	36210686	36212706	.	+	2	gene_id "ENSG00000105663"; transcript_id "ENST00000420124"; exon_number "3"; gene_name "MLL4"; gene_biotype "protein_coding"; transcript_name "MLL4-201"; protein_id "ENSP00000398837";
19	protein_coding	exon	36213261	36213374	.	+	.	gene_id "ENSG00000105663"; transcript_id "ENST00000420124"; exon_number "4"; gene_name "MLL4"; gene_biotype "protein_coding"; transcript_name "MLL4-201";
19	protein_coding	CDS	36213261	36213374	.	+	0	gene_id "ENSG00000105663"; transcript_id "ENST00000420124"; exon_number "4"; gene_name "MLL4"; gene_biotype "protein_coding"; transcript_name "MLL4-201"; protein_id "ENSP00000398837";
19	protein_coding	exon	36213470	36213620	.	+	.	gene_id "ENSG00000105663"; transcript_id "ENST00000420124"; exon_number "5"; gene_name "MLL4"; gene_biotype "protein_coding"; transcript_name "MLL4-201";
19	protein_coding	CDS	36213470	36213620	.	+	0	gene_id "ENSG00000105663"; transcript_id "ENST00000420124"; exon_number "5"; gene_name "MLL4"; gene_biotype "protein_coding"; transcript_name "MLL4-201"; protein_id "ENSP00000398837";
19	protein_coding	exon	36213897	36214176	.	+	.	gene_id "ENSG00000105663"; transcript_id "ENST00000420124"; exon_number "6"; gene_name "MLL4"; gene_biotype "protein_coding"; transcript_name "MLL4-201";
19	protein_coding	CDS	36213897	36214176	.	+	2	gene_id "ENSG00000105663"; transcript_id "ENST00000420124"; exon_number "6"; gene_name "MLL4"; gene_biotype "protein_coding"; transcript_name "MLL4-201"; protein_id "ENSP00000398837";
19	protein_coding	exon	36214349	36214405	.	+	.	gene_id "ENSG00000105663"; transcript_id "ENST00000420124"; exon_number "7"; gene_name "MLL4"; gene_biotype "protein_coding"; transcript_name "MLL4-201";
19	protein_coding	CDS	36214349	36214405	.	+	1	gene_id "ENSG00000105663"; transcript_id "ENST00000420124"; exon_number "7"; gene_name "MLL4"; gene_biotype "protein_coding"; transcript_name "MLL4-201"; protein_id "ENSP00000398837";
19	protein_coding	exon	36214634	36214908	.	+	.	gene_id "ENSG00000105663"; transcript_id "ENST00000420124"; exon_number "8"; gene_name "MLL4"; gene_biotype "protein_coding"; transcript_name "MLL4-201";
19	protein_coding	CDS	36214634	36214908	.	+	1	gene_id "ENSG00000105663"; transcript_id "ENST00000420124"; exon_number "8"; gene_name "MLL4"; gene_biotype "protein_coding"; transcript_name "MLL4-201"; protein_id "ENSP00000398837";
19	protein_coding	exon	36215538	36215632	.	+	.	gene_id "ENSG00000105663"; transcript_id "ENST00000420124"; exon_number "9"; gene_name "MLL4"; gene_biotype "protein_coding"; transcript_name "MLL4-201";
19	protein_coding	CDS	36215538	36215632	.	+	2	gene_id "ENSG00000105663"; transcript_id "ENST00000420124"; exon_number "9"; gene_name "MLL4"; gene_biotype "protein_coding"; transcript_name "MLL4-201"; protein_id "ENSP00000398837";
19	protein_coding	exon	36215890	36215988	.	+	.	gene_id "ENSG00000105663"; transcript_id "ENST00000420124"; exon_number "10"; gene_name "MLL4"; gene_biotype "protein_coding"; transcript_name "MLL4-201";
19	protein_coding	CDS	36215890	36215988	.	+	0	gene_id "ENSG00000105663"; transcript_id "ENST00000420124"; exon_number "10"; gene_name "MLL4"; gene_biotype "protein_coding"; transcript_name "MLL4-201"; protein_id "ENSP00000398837";
19	protein_coding	exon	36216121	36216234	.	+	.	gene_id "ENSG00000105663"; transcript_id "ENST00000420124"; exon_number "11"; gene_name "MLL4"; gene_biotype "protein_coding"; transcript_name "MLL4-201";
19	protein_coding	CDS	36216121	36216234	.	+	0	gene_id "ENSG00000105663"; transcript_id "ENST00000420124"; exon_number "11"; gene_name "MLL4"; gene_biotype "protein_coding"; transcript_name "MLL4-201"; protein_id "ENSP00000398837";
19	protein_coding	exon	36216380	36216526	.	+	.	gene_id "ENSG00000105663"; transcript_id "ENST00000420124"; exon_number "12"; gene_name "MLL4"; gene_biotype "protein_coding"; transcript_name "MLL4-201";
19	protein_coding	CDS	36216380	36216526	.	+	0	gene_id "ENSG00000105663"; transcript_id "ENST00000420124"; exon_number "12"; gene_name "MLL4"; gene_biotype "protein_coding"; transcript_name "MLL4-201"; protein_id "ENSP00000398837";
19	protein_coding	exon	36216624	36216719	.	+	.	gene_id "ENSG00000105663"; transcript_id "ENST00000420124"; exon_number "13"; gene_name "MLL4"; gene_biotype "protein_coding"; transcript_name "MLL4-201";
19	protein_coding	CDS	36216624	36216719	.	+	0	gene_id "ENSG00000105663"; transcript_id "ENST00000420124"; exon_number "13"; gene_name "MLL4"; gene_biotype "protein_coding"; transcript_name "MLL4-201"; protein_id "ENSP00000398837";
19	protein_coding	exon	36217137	36217254	.	+	.	gene_id "ENSG00000105663"; transcript_id "ENST00000420124"; exon_number "14"; gene_name "MLL4"; gene_biotype "protein_coding"; transcript_name "MLL4-201";
19	protein_coding	CDS	36217137	36217254	.	+	0	gene_id "ENSG00000105663"; transcript_id "ENST00000420124"; exon_number "14"; gene_name "MLL4"; gene_biotype "protein_coding"; transcript_name "MLL4-201"; protein_id "ENSP00000398837";
19	protein_coding	exon	36218057	36218170	.	+	.	gene_id "ENSG00000105663"; transcript_id "ENST00000420124"; exon_number "15"; gene_name "MLL4"; gene_biotype "protein_coding"; transcript_name "MLL4-201";
19	protein_coding	CDS	36218057	36218170	.	+	2	gene_id "ENSG00000105663"; transcript_id "ENST00000420124"; exon_number "15"; gene_name "MLL4"; gene_biotype "protein_coding"; transcript_name "MLL4-201"; protein_id "ENSP00000398837";
19	protein_coding	exon	36218339	36218523	.	+	.	gene_id "ENSG00000105663"; transcript_id "ENST00000420124"; exon_number "16"; gene_name "MLL4"; gene_biotype "protein_coding"; transcript_name "MLL4-201";
19	protein_coding	CDS	36218339	36218523	.	+	2	gene_id "ENSG00000105663"; transcript_id "ENST00000420124"; exon_number "16"; gene_name "MLL4"; gene_biotype "protein_coding"; transcript_name "MLL4-201"; protein_id "ENSP00000398837";
19	protein_coding	exon	36218599	36218688	.	+	.	gene_id "ENSG00000105663"; transcript_id "ENST00000420124"; exon_number "17"; gene_name "MLL4"; gene_biotype "protein_coding"; transcript_name "MLL4-201";
19	protein_coding	CDS	36218599	36218688	.	+	0	gene_id "ENSG00000105663"; transcript_id "ENST00000420124"; exon_number "17"; gene_name "MLL4"; gene_biotype "protein_coding"; transcript_name "MLL4-201"; protein_id "ENSP00000398837";
19	protein_coding	exon	36218782	36218886	.	+	.	gene_id "ENSG00000105663"; transcript_id "ENST00000420124"; exon_number "18"; gene_name "MLL4"; gene_biotype "protein_coding"; transcript_name "MLL4-201";
19	protein_coding	CDS	36218782	36218886	.	+	0	gene_id "ENSG00000105663"; transcript_id "ENST00000420124"; exon_number "18"; gene_name "MLL4"; gene_biotype "protein_coding"; transcript_name "MLL4-201"; protein_id "ENSP00000398837";
19	protein_coding	exon	36218999	36219072	.	+	.	gene_id "ENSG00000105663"; transcript_id "ENST00000420124"; exon_number "19"; gene_name "MLL4"; gene_biotype "protein_coding"; transcript_name "MLL4-201";
19	protein_coding	CDS	36218999	36219072	.	+	0	gene_id "ENSG00000105663"; transcript_id "ENST00000420124"; exon_number "19"; gene_name "MLL4"; gene_biotype "protein_coding"; transcript_name "MLL4-201"; protein_id "ENSP00000398837";
19	protein_coding	exon	36219675	36219790	.	+	.	gene_id "ENSG00000105663"; transcript_id "ENST00000420124"; exon_number "20"; gene_name "MLL4"; gene_biotype "protein_coding"; transcript_name "MLL4-201";
19	protein_coding	CDS	36219675	36219790	.	+	1	gene_id "ENSG00000105663"; transcript_id "ENST00000420124"; exon_number "20"; gene_name "MLL4"; gene_biotype "protein_coding"; transcript_name "MLL4-201"; protein_id "ENSP00000398837";
19	protein_coding	exon	36219886	36219977	.	+	.	gene_id "ENSG00000105663"; transcript_id "ENST00000420124"; exon_number "21"; gene_name "MLL4"; gene_biotype "protein_coding"; transcript_name "MLL4-201";
19	protein_coding	CDS	36219886	36219977	.	+	2	gene_id "ENSG00000105663"; transcript_id "ENST00000420124"; exon_number "21"; gene_name "MLL4"; gene_biotype "protein_coding"; transcript_name "MLL4-201"; protein_id "ENSP00000398837";
19	protein_coding	exon	36220060	36220197	.	+	.	gene_id "ENSG00000105663"; transcript_id "ENST00000420124"; exon_number "22"; gene_name "MLL4"; gene_biotype "protein_coding"; transcript_name "MLL4-201";
19	protein_coding	CDS	36220060	36220197	.	+	0	gene_id "ENSG00000105663"; transcript_id "ENST00000420124"; exon_number "22"; gene_name "MLL4"; gene_biotype "protein_coding"; transcript_name "MLL4-201"; protein_id "ENSP00000398837";
19	protein_coding	exon	36220868	36221026	.	+	.	gene_id "ENSG00000105663"; transcript_id "ENST00000420124"; exon_number "23"; gene_name "MLL4"; gene_biotype "protein_coding"; transcript_name "MLL4-201";
19	protein_coding	CDS	36220868	36221026	.	+	0	gene_id "ENSG00000105663"; transcript_id "ENST00000420124"; exon_number "23"; gene_name "MLL4"; gene_biotype "protein_coding"; transcript_name "MLL4-201"; protein_id "ENSP00000398837";
19	protein_coding	exon	36221243	36221363	.	+	.	gene_id "ENSG00000105663"; transcript_id "ENST00000420124"; exon_number "24"; gene_name "MLL4"; gene_biotype "protein_coding"; transcript_name "MLL4-201";
19	protein_coding	CDS	36221243	36221363	.	+	0	gene_id "ENSG00000105663"; transcript_id "ENST00000420124"; exon_number "24"; gene_name "MLL4"; gene_biotype "protein_coding"; transcript_name "MLL4-201"; protein_id "ENSP00000398837";
19	protein_coding	exon	36221439	36221517	.	+	.	gene_id "ENSG00000105663"; transcript_id "ENST00000420124"; exon_number "25"; gene_name "MLL4"; gene_biotype "protein_coding"; transcript_name "MLL4-201";
19	protein_coding	CDS	36221439	36221517	.	+	2	gene_id "ENSG00000105663"; transcript_id "ENST00000420124"; exon_number "25"; gene_name "MLL4"; gene_biotype "protein_coding"; transcript_name "MLL4-201"; protein_id "ENSP00000398837";
19	protein_coding	exon	36221608	36221768	.	+	.	gene_id "ENSG00000105663"; transcript_id "ENST00000420124"; exon_number "26"; gene_name "MLL4"; gene_biotype "protein_coding"; transcript_name "MLL4-201";
19	protein_coding	CDS	36221608	36221768	.	+	1	gene_id "ENSG00000105663"; transcript_id "ENST00000420124"; exon_number "26"; gene_name "MLL4"; gene_biotype "protein_coding"; transcript_name "MLL4-201"; protein_id "ENSP00000398837";
19	protein_coding	exon	36222809	36223036	.	+	.	gene_id "ENSG00000105663"; transcript_id "ENST00000420124"; exon_number "27"; gene_name "MLL4"; gene_biotype "protein_coding"; transcript_name "MLL4-201";
19	protein_coding	CDS	36222809	36223036	.	+	2	gene_id "ENSG00000105663"; transcript_id "ENST00000420124"; exon_number "27"; gene_name "MLL4"; gene_biotype "protein_coding"; transcript_name "MLL4-201"; protein_id "ENSP00000398837";
19	protein_coding	exon	36223116	36224409	.	+	.	gene_id "ENSG00000105663"; transcript_id "ENST00000420124"; exon_number "28"; gene_name "MLL4"; gene_biotype "protein_coding"; transcript_name "MLL4-201";
19	protein_coding	CDS	36223116	36224409	.	+	2	gene_id "ENSG00000105663"; transcript_id "ENST00000420124"; exon_number "28"; gene_name "MLL4"; gene_biotype "protein_coding"; transcript_name "MLL4-201"; protein_id "ENSP00000398837";
19	protein_coding	exon	36224498	36224587	.	+	.	gene_id "ENSG00000105663"; transcript_id "ENST00000420124"; exon_number "29"; gene_name "MLL4"; gene_biotype "protein_coding"; transcript_name "MLL4-201";
19	protein_coding	CDS	36224498	36224587	.	+	1	gene_id "ENSG00000105663"; transcript_id "ENST00000420124"; exon_number "29"; gene_name "MLL4"; gene_biotype "protein_coding"; transcript_name "MLL4-201"; protein_id "ENSP00000398837";
19	protein_coding	exon	36224664	36224773	.	+	.	gene_id "ENSG00000105663"; transcript_id "ENST00000420124"; exon_number "30"; gene_name "MLL4"; gene_biotype "protein_coding"; transcript_name "MLL4-201";
19	protein_coding	CDS	36224664	36224773	.	+	1	gene_id "ENSG00000105663"; transcript_id "ENST00000420124"; exon_number "30"; gene_name "MLL4"; gene_biotype "protein_coding"; transcript_name "MLL4-201"; protein_id "ENSP00000398837";
19	protein_coding	exon	36227591	36227728	.	+	.	gene_id "ENSG00000105663"; transcript_id "ENST00000420124"; exon_number "31"; gene_name "MLL4"; gene_biotype "protein_coding"; transcript_name "MLL4-201";
19	protein_coding	CDS	36227591	36227728	.	+	2	gene_id "ENSG00000105663"; transcript_id "ENST00000420124"; exon_number "31"; gene_name "MLL4"; gene_biotype "protein_coding"; transcript_name "MLL4-201"; protein_id "ENSP00000398837";
19	protein_coding	exon	36227813	36227887	.	+	.	gene_id "ENSG00000105663"; transcript_id "ENST00000420124"; exon_number "32"; gene_name "MLL4"; gene_biotype "protein_coding"; transcript_name "MLL4-201";
19	protein_coding	CDS	36227813	36227887	.	+	2	gene_id "ENSG00000105663"; transcript_id "ENST00000420124"; exon_number "32"; gene_name "MLL4"; gene_biotype "protein_coding"; transcript_name "MLL4-201"; protein_id "ENSP00000398837";
19	protein_coding	exon	36227987	36228164	.	+	.	gene_id "ENSG00000105663"; transcript_id "ENST00000420124"; exon_number "33"; gene_name "MLL4"; gene_biotype "protein_coding"; transcript_name "MLL4-201";
19	protein_coding	CDS	36227987	36228164	.	+	2	gene_id "ENSG00000105663"; transcript_id "ENST00000420124"; exon_number "33"; gene_name "MLL4"; gene_biotype "protein_coding"; transcript_name "MLL4-201"; protein_id "ENSP00000398837";
19	protein_coding	exon	36228537	36228644	.	+	.	gene_id "ENSG00000105663"; transcript_id "ENST00000420124"; exon_number "34"; gene_name "MLL4"; gene_biotype "protein_coding"; transcript_name "MLL4-201";
19	protein_coding	CDS	36228537	36228644	.	+	1	gene_id "ENSG00000105663"; transcript_id "ENST00000420124"; exon_number "34"; gene_name "MLL4"; gene_biotype "protein_coding"; transcript_name "MLL4-201"; protein_id "ENSP00000398837";
19	protein_coding	exon	36228760	36228843	.	+	.	gene_id "ENSG00000105663"; transcript_id "ENST00000420124"; exon_number "35"; gene_name "MLL4"; gene_biotype "protein_coding"; transcript_name "MLL4-201";
19	protein_coding	CDS	36228760	36228843	.	+	1	gene_id "ENSG00000105663"; transcript_id "ENST00000420124"; exon_number "35"; gene_name "MLL4"; gene_biotype "protein_coding"; transcript_name "MLL4-201"; protein_id "ENSP00000398837";
19	protein_coding	exon	36228963	36229092	.	+	.	gene_id "ENSG00000105663"; transcript_id "ENST00000420124"; exon_number "36"; gene_name "MLL4"; gene_biotype "protein_coding"; transcript_name "MLL4-201";
19	protein_coding	CDS	36228963	36229092	.	+	1	gene_id "ENSG00000105663"; transcript_id "ENST00000420124"; exon_number "36"; gene_name "MLL4"; gene_biotype "protein_coding"; transcript_name "MLL4-201"; protein_id "ENSP00000398837";
19	protein_coding	exon	36229183	36229779	.	+	.	gene_id "ENSG00000105663"; transcript_id "ENST00000420124"; exon_number "37"; gene_name "MLL4"; gene_biotype "protein_coding"; transcript_name "MLL4-201";
19	protein_coding	CDS	36229183	36229455	.	+	0	gene_id "ENSG00000105663"; transcript_id "ENST00000420124"; exon_number "37"; gene_name "MLL4"; gene_biotype "protein_coding"; transcript_name "MLL4-201"; protein_id "ENSP00000398837";
19	protein_coding	stop_codon	36229456	36229458	.	+	0	gene_id "ENSG00000105663"; transcript_id "ENST00000420124"; exon_number "37"; gene_name "MLL4"; gene_biotype "protein_coding"; transcript_name "MLL4-201";
