# Supplementary material for: CooVar: Co-occurring variant analyzer
Source: BMC Res Notes. 2012 Nov 1;5:615. doi: 10.1186/1756-0500-5-615 (PMC3532326; doi:10.1186/1756-0500-5-615)
Supplement: Additional file 1 — CooVar program tarball (version 0.05), including README and test scripts. [file 1756-0500-5-615-S1.gz › coovar-0.05/test/splice_junction_insertion/HG00732-200-37-ASM.test.vcf]

19	36214632	.	A	AG	.	.	AC=2;AN=2;CGA_FI=9757|NM_014727.1|MLL4|SPAN5|UNKNOWN-INC;CGA_XR=dbsnp.120|rs11373774&dbsnp.131|rs75450951;NS=69	GT:PS:FT:GQ:HQ:EHQ:CGA_CEHQ:GL:CGA_CEGL:DP:AD:CGA_RDP	1/1:.:PASS:82:82,568:82,568:39,39:-568,-82,0:-39,-39,0:36:36,36:0
