# Supplementary material for: CooVar: Co-occurring variant analyzer
Source: BMC Res Notes. 2012 Nov 1;5:615. doi: 10.1186/1756-0500-5-615 (PMC3532326; doi:10.1186/1756-0500-5-615)
Supplement: Additional file 1 — CooVar program tarball (version 0.05), including README and test scripts. [file 1756-0500-5-615-S1.gz › coovar-0.05/test/stop_gained/ENST00000381808.gtf]

20	protein_coding	exon	1293984	1294317	.	-	.	gene_id "ENSG00000125775"; transcript_id "ENST00000381808"; exon_number "1"; gene_name "SDCBP2"; gene_biotype "protein_coding"; transcript_name "SDCBP2-002";
20	protein_coding	CDS	1293984	1294112	.	-	0	gene_id "ENSG00000125775"; transcript_id "ENST00000381808"; exon_number "1"; gene_name "SDCBP2"; gene_biotype "protein_coding"; transcript_name "SDCBP2-002"; protein_id "ENSP00000371229";
20	protein_coding	start_codon	1294110	1294112	.	-	0	gene_id "ENSG00000125775"; transcript_id "ENST00000381808"; exon_number "1"; gene_name "SDCBP2"; gene_biotype "protein_coding"; transcript_name "SDCBP2-002";
20	protein_coding	exon	1293231	1293406	.	-	.	gene_id "ENSG00000125775"; transcript_id "ENST00000381808"; exon_number "2"; gene_name "SDCBP2"; gene_biotype "protein_coding"; transcript_name "SDCBP2-002";
20	protein_coding	CDS	1293231	1293406	.	-	0	gene_id "ENSG00000125775"; transcript_id "ENST00000381808"; exon_number "2"; gene_name "SDCBP2"; gene_biotype "protein_coding"; transcript_name "SDCBP2-002"; protein_id "ENSP00000371229";
20	protein_coding	exon	1292981	1293152	.	-	.	gene_id "ENSG00000125775"; transcript_id "ENST00000381808"; exon_number "3"; gene_name "SDCBP2"; gene_biotype "protein_coding"; transcript_name "SDCBP2-002";
20	protein_coding	CDS	1292981	1293152	.	-	1	gene_id "ENSG00000125775"; transcript_id "ENST00000381808"; exon_number "3"; gene_name "SDCBP2"; gene_biotype "protein_coding"; transcript_name "SDCBP2-002"; protein_id "ENSP00000371229";
20	protein_coding	exon	1291444	1291535	.	-	.	gene_id "ENSG00000125775"; transcript_id "ENST00000381808"; exon_number "4"; gene_name "SDCBP2"; gene_biotype "protein_coding"; transcript_name "SDCBP2-002";
20	protein_coding	CDS	1291444	1291535	.	-	0	gene_id "ENSG00000125775"; transcript_id "ENST00000381808"; exon_number "4"; gene_name "SDCBP2"; gene_biotype "protein_coding"; transcript_name "SDCBP2-002"; protein_id "ENSP00000371229";
20	protein_coding	exon	1290619	1291139	.	-	.	gene_id "ENSG00000125775"; transcript_id "ENST00000381808"; exon_number "5"; gene_name "SDCBP2"; gene_biotype "protein_coding"; transcript_name "SDCBP2-002";
20	protein_coding	CDS	1291088	1291139	.	-	1	gene_id "ENSG00000125775"; transcript_id "ENST00000381808"; exon_number "5"; gene_name "SDCBP2"; gene_biotype "protein_coding"; transcript_name "SDCBP2-002"; protein_id "ENSP00000371229";
20	protein_coding	stop_codon	1291085	1291087	.	-	0	gene_id "ENSG00000125775"; transcript_id "ENST00000381808"; exon_number "5"; gene_name "SDCBP2"; gene_biotype "protein_coding"; transcript_name "SDCBP2-002";
