# Supplementary material for: CooVar: Co-occurring variant analyzer
Source: BMC Res Notes. 2012 Nov 1;5:615. doi: 10.1186/1756-0500-5-615 (PMC3532326; doi:10.1186/1756-0500-5-615)
Supplement: Additional file 1 — CooVar program tarball (version 0.05), including README and test scripts. [file 1756-0500-5-615-S1.gz › coovar-0.05/test/stop_gained/HG00732-200-37-ASM.test.vcf]

20	1294073	.	G	A	.	.	AC=1;AN=2;CGA_FI=27111|NM_015685.4|SDCBP2|CDS|NONSENSE&27111|NM_080489.3|SDCBP2|CDS|NONSENSE;NS=69	GT:PS:FT:GQ:HQ:EHQ:CGA_CEHQ:GL:CGA_CEGL:DP:AD:CGA_RDP	1|0:1294073:PASS:101:342,101:335,94:52,40:-342,0,-101:-52,0,-40:26:18,8:8
