# Supplementary material for: CooVar: Co-occurring variant analyzer
Source: BMC Res Notes. 2012 Nov 1;5:615. doi: 10.1186/1756-0500-5-615 (PMC3532326; doi:10.1186/1756-0500-5-615)
Supplement: Additional file 1 — CooVar program tarball (version 0.05), including README and test scripts. [file 1756-0500-5-615-S1.gz › coovar-0.05/test/stop_lost/HG00731-200-37-ASM.stop_lost.vcf]

1	1887019	.	A	G	.	.	NS=69;AN=136;AC=114;CGA_XR=dbsnp.125|rs28548017;CGA_FI=85452|NM_001080484.1|KIAA1751|CDS|NONSTOP	GT:PS:FT:GQ:HQ:EHQ:CGA_CEHQ:GL:CGA_CEGL:DP:AD:CGA_RDP	1/1:.:PASS:94:685,94:685,94:50,48:-685,-94,0:-50,-48,0:41:41,41:0	1/0:.:PASS:194:327,194:325,192:52,50:-327,0,-194:-52,0,-50:27:16,11:11	1/0:.:PASS:149:149,149:144,144:44,47:-149,0,-149:-44,0,-47:28:10,18:18	1/0:.:PASS:280:280,280:280,280:51,52:-280,0,-280:-51,0,-52:35:17,18:18	1/1:.:PASS:80:660,80:660,80:53,43:-660,-80,0:-53,-43,0:31:30,30:1	1/0:.:PASS:266:266,266:263,263:49,51:-266,0,-266:-49,0,-51:38:16,22:22	1|0:1887019:PASS:386:386,386:382,382:43,54:-386,0,-386:-43,0,-54:52:21,31:31	1/1:.:PASS:75:75,668:75,668:41,53:-668,-75,0:-53,-41,0:32:32,32:0	1/1:.:PASS:107:752,107:752,107:50,52:-752,-107,0:-52,-50,0:42:42,42:0	1/1:.:PASS:49:49,416:49,416:43,48:-416,-49,0:-48,-43,0:18:18,18:0	1/1:.:PASS:82:579,82:579,82:53,44:-579,-82,0:-53,-44,0:35:35,35:0	1/1:.:PASS:60:484,60:484,60:52,47:-484,-60,0:-52,-47,0:26:26,26:0	1/1:.:PASS:80:80,637:80,637:43,53:-637,-80,0:-53,-43,0:32:32,32:0	1/1:.:PASS:89:89,700:89,700:46,53:-700,-89,0:-53,-46,0:33:33,33:0	1/1:.:PASS:75:595,75:595,75:53,41:-595,-75,0:-53,-41,0:35:34,34:1	1/1:.:PASS:102:102,851:102,851:50,50:-851,-102,0:-50,-50,0:46:46,46:0	1/1:.:PASS:105:105,832:105,832:51,50:-832,-105,0:-51,-50,0:43:43,43:0	1/1:.:PASS:82:674,82:674,82:53,44:-674,-82,0:-53,-44,0:34:34,34:0	1/1:.:PASS:44:44,398:44,398:40,52:-398,-44,0:-52,-40,0:20:20,20:0	1/1:.:PASS:76:76,618:76,618:41,53:-618,-76,0:-53,-41,0:35:34,34:1	1/1:.:PASS:114:989,114:989,114:50,52:-989,-114,0:-52,-50,0:44:44,44:0	1/1:.:PASS:56:452,56:452,56:52,45:-452,-56,0:-52,-45,0:28:28,28:0	1/1:.:PASS:96:96,689:96,689:48,53:-689,-96,0:-53,-48,0:37:37,37:0	1/1:.:PASS:92:92,804:92,804:47,53:-804,-92,0:-53,-47,0:35:35,35:0	1/1:.:PASS:96:690,96:690,96:53,48:-690,-96,0:-53,-48,0:34:34,34:0	1/1:.:PASS:92:649,92:649,92:53,47:-649,-92,0:-53,-47,0:35:35,35:0	1/0:.:PASS:307:307,307:307,307:45,53:-307,0,-307:-45,0,-53:44:19,25:25	1/0:.:PASS:505:505,505:505,505:49,54:-505,0,-505:-49,0,-54:57:30,27:27	1/1:.:PASS:98:896,98:896,98:50,49:-896,-98,0:-50,-49,0:42:42,42:0	1/0:.:PASS:132:132,132:124,124:41,44:-132,0,-132:-41,0,-44:29:9,20:20	1/0:.:PASS:213:449,213:445,208:53,48:-449,0,-213:-53,0,-48:38:23,15:15	1/1:.:PASS:108:824,108:824,108:50,52:-824,-108,0:-52,-50,0:46:46,46:0	1/1:.:PASS:99:99,819:99,819:49,53:-819,-99,0:-53,-49,0:33:33,33:0	1/1:.:PASS:116:818,116:818,116:49,52:-818,-116,0:-52,-49,0:52:52,52:0	1/1:.:PASS:84:620,84:620,84:53,44:-620,-84,0:-53,-44,0:33:33,33:0	1/1:.:PASS:100:100,794:100,794:50,53:-794,-100,0:-53,-50,0:36:36,36:0	1/.:.:PASS:.:523,.:476,.:52,.:-523,0,0:-52,0,0:23:21,.:0	1/1:.:PASS:48:48,420:48,420:42,52:-420,-48,0:-52,-42,0:22:22,22:0	1/1:.:PASS:116:116,931:116,931:52,50:-931,-116,0:-52,-50,0:41:41,41:0	1/1:.:PASS:67:67,597:67,597:48,52:-597,-67,0:-52,-48,0:28:27,27:1	1/0:.:PASS:214:339,214:339,214:53,48:-339,0,-214:-53,0,-48:34:18,16:16	1/1:.:PASS:71:71,552:71,552:48,52:-552,-71,0:-52,-48,0:27:26,26:1	1/1:.:PASS:56:364,56:364,56:52,45:-364,-56,0:-52,-45,0:21:21,21:0	1/0:.:PASS:326:405,326:405,326:50,54:-405,0,-326:-50,0,-54:40:22,18:18	1/1:.:PASS:53:53,364:53,364:44,52:-364,-53,0:-52,-44,0:21:21,21:0	1/0:.:PASS:304:304,304:302,302:53,53:-304,0,-304:-53,0,-53:38:16,22:22	1/1:.:PASS:102:760,102:760,102:53,50:-760,-102,0:-53,-50,0:37:37,37:0	1/1:.:PASS:67:429,67:429,67:52,48:-429,-67,0:-52,-48,0:29:29,29:0	1/1:.:PASS:66:510,66:510,66:52,48:-510,-66,0:-52,-48,0:22:22,22:0	1/1:.:PASS:76:623,76:623,76:50,41:-623,-76,0:-50,-41,0:42:40,40:2	1/0:.:PASS:229:229,229:228,228:46,49:-229,0,-229:-46,0,-49:31:13,18:18	1/1:.:PASS:47:451,47:451,47:52,42:-451,-47,0:-52,-42,0:29:29,29:0	0/0:.:.:.:.,.:.,.:.,.:.:.:.:.,.:.	1|0:1886220:PASS:147:147,147:141,141:44,46:-147,0,-147:-44,0,-46:29:10,19:19	1|.:1887019:PASS:.:529,.:526,.:52,.:-529,0,0:-52,0,0:28:28,.:0	1/1:.:PASS:109:109,742:109,742:52,53:-742,-109,0:-53,-52,0:38:38,38:0	1|0:1887019:PASS:217:217,217:212,212:45,48:-217,0,-217:-45,0,-48:37:13,24:24	1/1:.:PASS:59:59,414:59,414:46,52:-414,-59,0:-52,-46,0:20:20,20:0	1/1:.:PASS:84:586,84:586,84:53,44:-586,-84,0:-53,-44,0:33:33,33:0	1/0:.:PASS:259:259,259:257,257:49,51:-259,0,-259:-49,0,-51:34:14,20:20	1/0:.:PASS:210:210,210:207,207:45,47:-210,0,-210:-45,0,-47:36:14,22:22	1/0:.:PASS:284:284,284:283,283:51,52:-284,0,-284:-51,0,-52:39:16,23:23	1/1:.:PASS:90:90,783:90,783:46,53:-783,-90,0:-53,-46,0:34:34,34:0	1/1:.:PASS:102:817,102:817,102:50,50:-817,-102,0:-50,-50,0:44:44,44:0	1/1:.:PASS:130:1001,130:1001,130:49,52:-1001,-130,0:-52,-49,0:51:51,51:0	1/1:.:PASS:88:88,642:88,642:46,53:-642,-88,0:-53,-46,0:33:33,33:0	1/1:.:PASS:65:65,492:65,492:48,52:-492,-65,0:-52,-48,0:25:25,25:0	1/0:.:PASS:256:297,256:297,256:53,51:-297,0,-256:-53,0,-51:31:16,15:15	1/0:.:PASS:216:216,216:211,211:45,48:-216,0,-216:-45,0,-48:37:14,23:23
