# Supplementary material for: CooVar: Co-occurring variant analyzer
Source: BMC Res Notes. 2012 Nov 1;5:615. doi: 10.1186/1756-0500-5-615 (PMC3532326; doi:10.1186/1756-0500-5-615)
Supplement: Additional file 1 — CooVar program tarball (version 0.05), including README and test scripts. [file 1756-0500-5-615-S1.gz › coovar-0.05/test/stop_lost/Homo_sapiens.GRCh37.68.chrom.stop_lost.gtf]

1	protein_coding	exon	1935140	1935276	.	-	.	gene_id "ENSG00000142609"; transcript_id "ENST00000270720"; exon_number "1"; gene_name "C1orf222"; gene_biotype "protein_coding"; transcript_name "C1orf222-201";
1	protein_coding	exon	1922329	1922414	.	-	.	gene_id "ENSG00000142609"; transcript_id "ENST00000270720"; exon_number "2"; gene_name "C1orf222"; gene_biotype "protein_coding"; transcript_name "C1orf222-201";
1	protein_coding	CDS	1922329	1922395	.	-	0	gene_id "ENSG00000142609"; transcript_id "ENST00000270720"; exon_number "2"; gene_name "C1orf222"; gene_biotype "protein_coding"; transcript_name "C1orf222-201"; protein_id "ENSP00000270720";
1	protein_coding	start_codon	1922393	1922395	.	-	0	gene_id "ENSG00000142609"; transcript_id "ENST00000270720"; exon_number "2"; gene_name "C1orf222"; gene_biotype "protein_coding"; transcript_name "C1orf222-201";
1	protein_coding	exon	1920328	1920412	.	-	.	gene_id "ENSG00000142609"; transcript_id "ENST00000270720"; exon_number "3"; gene_name "C1orf222"; gene_biotype "protein_coding"; transcript_name "C1orf222-201";
1	protein_coding	CDS	1920328	1920412	.	-	2	gene_id "ENSG00000142609"; transcript_id "ENST00000270720"; exon_number "3"; gene_name "C1orf222"; gene_biotype "protein_coding"; transcript_name "C1orf222-201"; protein_id "ENSP00000270720";
1	protein_coding	exon	1919951	1920094	.	-	.	gene_id "ENSG00000142609"; transcript_id "ENST00000270720"; exon_number "4"; gene_name "C1orf222"; gene_biotype "protein_coding"; transcript_name "C1orf222-201";
1	protein_coding	CDS	1919951	1920094	.	-	1	gene_id "ENSG00000142609"; transcript_id "ENST00000270720"; exon_number "4"; gene_name "C1orf222"; gene_biotype "protein_coding"; transcript_name "C1orf222-201"; protein_id "ENSP00000270720";
1	protein_coding	exon	1918376	1918474	.	-	.	gene_id "ENSG00000142609"; transcript_id "ENST00000270720"; exon_number "5"; gene_name "C1orf222"; gene_biotype "protein_coding"; transcript_name "C1orf222-201";
1	protein_coding	CDS	1918376	1918474	.	-	1	gene_id "ENSG00000142609"; transcript_id "ENST00000270720"; exon_number "5"; gene_name "C1orf222"; gene_biotype "protein_coding"; transcript_name "C1orf222-201"; protein_id "ENSP00000270720";
1	protein_coding	exon	1916825	1916929	.	-	.	gene_id "ENSG00000142609"; transcript_id "ENST00000270720"; exon_number "6"; gene_name "C1orf222"; gene_biotype "protein_coding"; transcript_name "C1orf222-201";
1	protein_coding	CDS	1916825	1916929	.	-	1	gene_id "ENSG00000142609"; transcript_id "ENST00000270720"; exon_number "6"; gene_name "C1orf222"; gene_biotype "protein_coding"; transcript_name "C1orf222-201"; protein_id "ENSP00000270720";
1	protein_coding	exon	1905464	1905637	.	-	.	gene_id "ENSG00000142609"; transcript_id "ENST00000270720"; exon_number "7"; gene_name "C1orf222"; gene_biotype "protein_coding"; transcript_name "C1orf222-201";
1	protein_coding	CDS	1905464	1905637	.	-	1	gene_id "ENSG00000142609"; transcript_id "ENST00000270720"; exon_number "7"; gene_name "C1orf222"; gene_biotype "protein_coding"; transcript_name "C1orf222-201"; protein_id "ENSP00000270720";
1	protein_coding	exon	1904376	1904486	.	-	.	gene_id "ENSG00000142609"; transcript_id "ENST00000270720"; exon_number "8"; gene_name "C1orf222"; gene_biotype "protein_coding"; transcript_name "C1orf222-201";
1	protein_coding	CDS	1904376	1904486	.	-	1	gene_id "ENSG00000142609"; transcript_id "ENST00000270720"; exon_number "8"; gene_name "C1orf222"; gene_biotype "protein_coding"; transcript_name "C1orf222-201"; protein_id "ENSP00000270720";
1	protein_coding	exon	1903419	1903521	.	-	.	gene_id "ENSG00000142609"; transcript_id "ENST00000270720"; exon_number "9"; gene_name "C1orf222"; gene_biotype "protein_coding"; transcript_name "C1orf222-201";
1	protein_coding	CDS	1903419	1903521	.	-	1	gene_id "ENSG00000142609"; transcript_id "ENST00000270720"; exon_number "9"; gene_name "C1orf222"; gene_biotype "protein_coding"; transcript_name "C1orf222-201"; protein_id "ENSP00000270720";
1	protein_coding	exon	1902098	1902255	.	-	.	gene_id "ENSG00000142609"; transcript_id "ENST00000270720"; exon_number "10"; gene_name "C1orf222"; gene_biotype "protein_coding"; transcript_name "C1orf222-201";
1	protein_coding	CDS	1902098	1902255	.	-	0	gene_id "ENSG00000142609"; transcript_id "ENST00000270720"; exon_number "10"; gene_name "C1orf222"; gene_biotype "protein_coding"; transcript_name "C1orf222-201"; protein_id "ENSP00000270720";
1	protein_coding	exon	1900074	1900272	.	-	.	gene_id "ENSG00000142609"; transcript_id "ENST00000270720"; exon_number "11"; gene_name "C1orf222"; gene_biotype "protein_coding"; transcript_name "C1orf222-201";
1	protein_coding	CDS	1900074	1900272	.	-	1	gene_id "ENSG00000142609"; transcript_id "ENST00000270720"; exon_number "11"; gene_name "C1orf222"; gene_biotype "protein_coding"; transcript_name "C1orf222-201"; protein_id "ENSP00000270720";
1	protein_coding	exon	1897810	1897965	.	-	.	gene_id "ENSG00000142609"; transcript_id "ENST00000270720"; exon_number "12"; gene_name "C1orf222"; gene_biotype "protein_coding"; transcript_name "C1orf222-201";
1	protein_coding	CDS	1897810	1897965	.	-	0	gene_id "ENSG00000142609"; transcript_id "ENST00000270720"; exon_number "12"; gene_name "C1orf222"; gene_biotype "protein_coding"; transcript_name "C1orf222-201"; protein_id "ENSP00000270720";
1	protein_coding	exon	1896327	1896500	.	-	.	gene_id "ENSG00000142609"; transcript_id "ENST00000270720"; exon_number "13"; gene_name "C1orf222"; gene_biotype "protein_coding"; transcript_name "C1orf222-201";
1	protein_coding	CDS	1896327	1896500	.	-	0	gene_id "ENSG00000142609"; transcript_id "ENST00000270720"; exon_number "13"; gene_name "C1orf222"; gene_biotype "protein_coding"; transcript_name "C1orf222-201"; protein_id "ENSP00000270720";
1	protein_coding	exon	1895188	1895306	.	-	.	gene_id "ENSG00000142609"; transcript_id "ENST00000270720"; exon_number "14"; gene_name "C1orf222"; gene_biotype "protein_coding"; transcript_name "C1orf222-201";
1	protein_coding	CDS	1895188	1895306	.	-	0	gene_id "ENSG00000142609"; transcript_id "ENST00000270720"; exon_number "14"; gene_name "C1orf222"; gene_biotype "protein_coding"; transcript_name "C1orf222-201"; protein_id "ENSP00000270720";
1	protein_coding	exon	1891403	1891469	.	-	.	gene_id "ENSG00000142609"; transcript_id "ENST00000270720"; exon_number "15"; gene_name "C1orf222"; gene_biotype "protein_coding"; transcript_name "C1orf222-201";
1	protein_coding	CDS	1891403	1891469	.	-	1	gene_id "ENSG00000142609"; transcript_id "ENST00000270720"; exon_number "15"; gene_name "C1orf222"; gene_biotype "protein_coding"; transcript_name "C1orf222-201"; protein_id "ENSP00000270720";
1	protein_coding	exon	1890559	1890648	.	-	.	gene_id "ENSG00000142609"; transcript_id "ENST00000270720"; exon_number "16"; gene_name "C1orf222"; gene_biotype "protein_coding"; transcript_name "C1orf222-201";
1	protein_coding	CDS	1890559	1890648	.	-	0	gene_id "ENSG00000142609"; transcript_id "ENST00000270720"; exon_number "16"; gene_name "C1orf222"; gene_biotype "protein_coding"; transcript_name "C1orf222-201"; protein_id "ENSP00000270720";
1	protein_coding	exon	1888059	1888223	.	-	.	gene_id "ENSG00000142609"; transcript_id "ENST00000270720"; exon_number "17"; gene_name "C1orf222"; gene_biotype "protein_coding"; transcript_name "C1orf222-201";
1	protein_coding	CDS	1888059	1888223	.	-	0	gene_id "ENSG00000142609"; transcript_id "ENST00000270720"; exon_number "17"; gene_name "C1orf222"; gene_biotype "protein_coding"; transcript_name "C1orf222-201"; protein_id "ENSP00000270720";
1	protein_coding	exon	1884752	1887289	.	-	.	gene_id "ENSG00000142609"; transcript_id "ENST00000270720"; exon_number "18"; gene_name "C1orf222"; gene_biotype "protein_coding"; transcript_name "C1orf222-201";
1	protein_coding	CDS	1887020	1887289	.	-	0	gene_id "ENSG00000142609"; transcript_id "ENST00000270720"; exon_number "18"; gene_name "C1orf222"; gene_biotype "protein_coding"; transcript_name "C1orf222-201"; protein_id "ENSP00000270720";
1	protein_coding	stop_codon	1887017	1887019	.	-	0	gene_id "ENSG00000142609"; transcript_id "ENST00000270720"; exon_number "18"; gene_name "C1orf222"; gene_biotype "protein_coding"; transcript_name "C1orf222-201";
