# Supplementary material for: CooVar: Co-occurring variant analyzer
Source: BMC Res Notes. 2012 Nov 1;5:615. doi: 10.1186/1756-0500-5-615 (PMC3532326; doi:10.1186/1756-0500-5-615)
Supplement: Additional file 1 — CooVar program tarball (version 0.05), including README and test scripts. [file 1756-0500-5-615-S1.gz › coovar-0.05/test/synonymous_snp/ENST00000256343.gtf]

14	protein_coding	exon	92198274	92198430	.	-	.	gene_id "ENSG00000133962"; transcript_id "ENST00000256343"; exon_number "1"; gene_name "CATSPERB"; gene_biotype "protein_coding"; transcript_name "CATSPERB-001";
14	protein_coding	exon	92195745	92195823	.	-	.	gene_id "ENSG00000133962"; transcript_id "ENST00000256343"; exon_number "2"; gene_name "CATSPERB"; gene_biotype "protein_coding"; transcript_name "CATSPERB-001";
14	protein_coding	CDS	92195745	92195823	.	-	0	gene_id "ENSG00000133962"; transcript_id "ENST00000256343"; exon_number "2"; gene_name "CATSPERB"; gene_biotype "protein_coding"; transcript_name "CATSPERB-001"; protein_id "ENSP00000256343";
14	protein_coding	start_codon	92195821	92195823	.	-	0	gene_id "ENSG00000133962"; transcript_id "ENST00000256343"; exon_number "2"; gene_name "CATSPERB"; gene_biotype "protein_coding"; transcript_name "CATSPERB-001";
14	protein_coding	exon	92191424	92191512	.	-	.	gene_id "ENSG00000133962"; transcript_id "ENST00000256343"; exon_number "3"; gene_name "CATSPERB"; gene_biotype "protein_coding"; transcript_name "CATSPERB-001";
14	protein_coding	CDS	92191424	92191512	.	-	2	gene_id "ENSG00000133962"; transcript_id "ENST00000256343"; exon_number "3"; gene_name "CATSPERB"; gene_biotype "protein_coding"; transcript_name "CATSPERB-001"; protein_id "ENSP00000256343";
14	protein_coding	exon	92189393	92189533	.	-	.	gene_id "ENSG00000133962"; transcript_id "ENST00000256343"; exon_number "4"; gene_name "CATSPERB"; gene_biotype "protein_coding"; transcript_name "CATSPERB-001";
14	protein_coding	CDS	92189393	92189533	.	-	0	gene_id "ENSG00000133962"; transcript_id "ENST00000256343"; exon_number "4"; gene_name "CATSPERB"; gene_biotype "protein_coding"; transcript_name "CATSPERB-001"; protein_id "ENSP00000256343";
14	protein_coding	exon	92185762	92185822	.	-	.	gene_id "ENSG00000133962"; transcript_id "ENST00000256343"; exon_number "5"; gene_name "CATSPERB"; gene_biotype "protein_coding"; transcript_name "CATSPERB-001";
14	protein_coding	CDS	92185762	92185822	.	-	0	gene_id "ENSG00000133962"; transcript_id "ENST00000256343"; exon_number "5"; gene_name "CATSPERB"; gene_biotype "protein_coding"; transcript_name "CATSPERB-001"; protein_id "ENSP00000256343";
14	protein_coding	exon	92174485	92174580	.	-	.	gene_id "ENSG00000133962"; transcript_id "ENST00000256343"; exon_number "6"; gene_name "CATSPERB"; gene_biotype "protein_coding"; transcript_name "CATSPERB-001";
14	protein_coding	CDS	92174485	92174580	.	-	2	gene_id "ENSG00000133962"; transcript_id "ENST00000256343"; exon_number "6"; gene_name "CATSPERB"; gene_biotype "protein_coding"; transcript_name "CATSPERB-001"; protein_id "ENSP00000256343";
14	protein_coding	exon	92170896	92171045	.	-	.	gene_id "ENSG00000133962"; transcript_id "ENST00000256343"; exon_number "7"; gene_name "CATSPERB"; gene_biotype "protein_coding"; transcript_name "CATSPERB-001";
14	protein_coding	CDS	92170896	92171045	.	-	2	gene_id "ENSG00000133962"; transcript_id "ENST00000256343"; exon_number "7"; gene_name "CATSPERB"; gene_biotype "protein_coding"; transcript_name "CATSPERB-001"; protein_id "ENSP00000256343";
14	protein_coding	exon	92159728	92159823	.	-	.	gene_id "ENSG00000133962"; transcript_id "ENST00000256343"; exon_number "8"; gene_name "CATSPERB"; gene_biotype "protein_coding"; transcript_name "CATSPERB-001";
14	protein_coding	CDS	92159728	92159823	.	-	2	gene_id "ENSG00000133962"; transcript_id "ENST00000256343"; exon_number "8"; gene_name "CATSPERB"; gene_biotype "protein_coding"; transcript_name "CATSPERB-001"; protein_id "ENSP00000256343";
14	protein_coding	exon	92159470	92159588	.	-	.	gene_id "ENSG00000133962"; transcript_id "ENST00000256343"; exon_number "9"; gene_name "CATSPERB"; gene_biotype "protein_coding"; transcript_name "CATSPERB-001";
14	protein_coding	CDS	92159470	92159588	.	-	2	gene_id "ENSG00000133962"; transcript_id "ENST00000256343"; exon_number "9"; gene_name "CATSPERB"; gene_biotype "protein_coding"; transcript_name "CATSPERB-001"; protein_id "ENSP00000256343";
14	protein_coding	exon	92157867	92157899	.	-	.	gene_id "ENSG00000133962"; transcript_id "ENST00000256343"; exon_number "10"; gene_name "CATSPERB"; gene_biotype "protein_coding"; transcript_name "CATSPERB-001";
14	protein_coding	CDS	92157867	92157899	.	-	0	gene_id "ENSG00000133962"; transcript_id "ENST00000256343"; exon_number "10"; gene_name "CATSPERB"; gene_biotype "protein_coding"; transcript_name "CATSPERB-001"; protein_id "ENSP00000256343";
14	protein_coding	exon	92150221	92150287	.	-	.	gene_id "ENSG00000133962"; transcript_id "ENST00000256343"; exon_number "11"; gene_name "CATSPERB"; gene_biotype "protein_coding"; transcript_name "CATSPERB-001";
14	protein_coding	CDS	92150221	92150287	.	-	0	gene_id "ENSG00000133962"; transcript_id "ENST00000256343"; exon_number "11"; gene_name "CATSPERB"; gene_biotype "protein_coding"; transcript_name "CATSPERB-001"; protein_id "ENSP00000256343";
14	protein_coding	exon	92140520	92140566	.	-	.	gene_id "ENSG00000133962"; transcript_id "ENST00000256343"; exon_number "12"; gene_name "CATSPERB"; gene_biotype "protein_coding"; transcript_name "CATSPERB-001";
14	protein_coding	CDS	92140520	92140566	.	-	2	gene_id "ENSG00000133962"; transcript_id "ENST00000256343"; exon_number "12"; gene_name "CATSPERB"; gene_biotype "protein_coding"; transcript_name "CATSPERB-001"; protein_id "ENSP00000256343";
14	protein_coding	exon	92139211	92139360	.	-	.	gene_id "ENSG00000133962"; transcript_id "ENST00000256343"; exon_number "13"; gene_name "CATSPERB"; gene_biotype "protein_coding"; transcript_name "CATSPERB-001";
14	protein_coding	CDS	92139211	92139360	.	-	0	gene_id "ENSG00000133962"; transcript_id "ENST00000256343"; exon_number "13"; gene_name "CATSPERB"; gene_biotype "protein_coding"; transcript_name "CATSPERB-001"; protein_id "ENSP00000256343";
14	protein_coding	exon	92136158	92136316	.	-	.	gene_id "ENSG00000133962"; transcript_id "ENST00000256343"; exon_number "14"; gene_name "CATSPERB"; gene_biotype "protein_coding"; transcript_name "CATSPERB-001";
14	protein_coding	CDS	92136158	92136316	.	-	0	gene_id "ENSG00000133962"; transcript_id "ENST00000256343"; exon_number "14"; gene_name "CATSPERB"; gene_biotype "protein_coding"; transcript_name "CATSPERB-001"; protein_id "ENSP00000256343";
14	protein_coding	exon	92126181	92126325	.	-	.	gene_id "ENSG00000133962"; transcript_id "ENST00000256343"; exon_number "15"; gene_name "CATSPERB"; gene_biotype "protein_coding"; transcript_name "CATSPERB-001";
14	protein_coding	CDS	92126181	92126325	.	-	0	gene_id "ENSG00000133962"; transcript_id "ENST00000256343"; exon_number "15"; gene_name "CATSPERB"; gene_biotype "protein_coding"; transcript_name "CATSPERB-001"; protein_id "ENSP00000256343";
14	protein_coding	exon	92105440	92105594	.	-	.	gene_id "ENSG00000133962"; transcript_id "ENST00000256343"; exon_number "16"; gene_name "CATSPERB"; gene_biotype "protein_coding"; transcript_name "CATSPERB-001";
14	protein_coding	CDS	92105440	92105594	.	-	2	gene_id "ENSG00000133962"; transcript_id "ENST00000256343"; exon_number "16"; gene_name "CATSPERB"; gene_biotype "protein_coding"; transcript_name "CATSPERB-001"; protein_id "ENSP00000256343";
14	protein_coding	exon	92102769	92102923	.	-	.	gene_id "ENSG00000133962"; transcript_id "ENST00000256343"; exon_number "17"; gene_name "CATSPERB"; gene_biotype "protein_coding"; transcript_name "CATSPERB-001";
14	protein_coding	CDS	92102769	92102923	.	-	0	gene_id "ENSG00000133962"; transcript_id "ENST00000256343"; exon_number "17"; gene_name "CATSPERB"; gene_biotype "protein_coding"; transcript_name "CATSPERB-001"; protein_id "ENSP00000256343";
14	protein_coding	exon	92091164	92091351	.	-	.	gene_id "ENSG00000133962"; transcript_id "ENST00000256343"; exon_number "18"; gene_name "CATSPERB"; gene_biotype "protein_coding"; transcript_name "CATSPERB-001";
14	protein_coding	CDS	92091164	92091351	.	-	1	gene_id "ENSG00000133962"; transcript_id "ENST00000256343"; exon_number "18"; gene_name "CATSPERB"; gene_biotype "protein_coding"; transcript_name "CATSPERB-001"; protein_id "ENSP00000256343";
14	protein_coding	exon	92087952	92088281	.	-	.	gene_id "ENSG00000133962"; transcript_id "ENST00000256343"; exon_number "19"; gene_name "CATSPERB"; gene_biotype "protein_coding"; transcript_name "CATSPERB-001";
14	protein_coding	CDS	92087952	92088281	.	-	2	gene_id "ENSG00000133962"; transcript_id "ENST00000256343"; exon_number "19"; gene_name "CATSPERB"; gene_biotype "protein_coding"; transcript_name "CATSPERB-001"; protein_id "ENSP00000256343";
14	protein_coding	exon	92083941	92084080	.	-	.	gene_id "ENSG00000133962"; transcript_id "ENST00000256343"; exon_number "20"; gene_name "CATSPERB"; gene_biotype "protein_coding"; transcript_name "CATSPERB-001";
14	protein_coding	CDS	92083941	92084080	.	-	2	gene_id "ENSG00000133962"; transcript_id "ENST00000256343"; exon_number "20"; gene_name "CATSPERB"; gene_biotype "protein_coding"; transcript_name "CATSPERB-001"; protein_id "ENSP00000256343";
14	protein_coding	exon	92076824	92077021	.	-	.	gene_id "ENSG00000133962"; transcript_id "ENST00000256343"; exon_number "21"; gene_name "CATSPERB"; gene_biotype "protein_coding"; transcript_name "CATSPERB-001";
14	protein_coding	CDS	92076824	92077021	.	-	0	gene_id "ENSG00000133962"; transcript_id "ENST00000256343"; exon_number "21"; gene_name "CATSPERB"; gene_biotype "protein_coding"; transcript_name "CATSPERB-001"; protein_id "ENSP00000256343";
14	protein_coding	exon	92074638	92074748	.	-	.	gene_id "ENSG00000133962"; transcript_id "ENST00000256343"; exon_number "22"; gene_name "CATSPERB"; gene_biotype "protein_coding"; transcript_name "CATSPERB-001";
14	protein_coding	CDS	92074638	92074748	.	-	0	gene_id "ENSG00000133962"; transcript_id "ENST00000256343"; exon_number "22"; gene_name "CATSPERB"; gene_biotype "protein_coding"; transcript_name "CATSPERB-001"; protein_id "ENSP00000256343";
14	protein_coding	exon	92058236	92058346	.	-	.	gene_id "ENSG00000133962"; transcript_id "ENST00000256343"; exon_number "23"; gene_name "CATSPERB"; gene_biotype "protein_coding"; transcript_name "CATSPERB-001";
14	protein_coding	CDS	92058236	92058346	.	-	0	gene_id "ENSG00000133962"; transcript_id "ENST00000256343"; exon_number "23"; gene_name "CATSPERB"; gene_biotype "protein_coding"; transcript_name "CATSPERB-001"; protein_id "ENSP00000256343";
14	protein_coding	exon	92055878	92056013	.	-	.	gene_id "ENSG00000133962"; transcript_id "ENST00000256343"; exon_number "24"; gene_name "CATSPERB"; gene_biotype "protein_coding"; transcript_name "CATSPERB-001";
14	protein_coding	CDS	92055878	92056013	.	-	0	gene_id "ENSG00000133962"; transcript_id "ENST00000256343"; exon_number "24"; gene_name "CATSPERB"; gene_biotype "protein_coding"; transcript_name "CATSPERB-001"; protein_id "ENSP00000256343";
14	protein_coding	exon	92054322	92054422	.	-	.	gene_id "ENSG00000133962"; transcript_id "ENST00000256343"; exon_number "25"; gene_name "CATSPERB"; gene_biotype "protein_coding"; transcript_name "CATSPERB-001";
14	protein_coding	CDS	92054322	92054422	.	-	2	gene_id "ENSG00000133962"; transcript_id "ENST00000256343"; exon_number "25"; gene_name "CATSPERB"; gene_biotype "protein_coding"; transcript_name "CATSPERB-001"; protein_id "ENSP00000256343";
14	protein_coding	exon	92053546	92053620	.	-	.	gene_id "ENSG00000133962"; transcript_id "ENST00000256343"; exon_number "26"; gene_name "CATSPERB"; gene_biotype "protein_coding"; transcript_name "CATSPERB-001";
14	protein_coding	CDS	92053546	92053620	.	-	0	gene_id "ENSG00000133962"; transcript_id "ENST00000256343"; exon_number "26"; gene_name "CATSPERB"; gene_biotype "protein_coding"; transcript_name "CATSPERB-001"; protein_id "ENSP00000256343";
14	protein_coding	exon	92047118	92047451	.	-	.	gene_id "ENSG00000133962"; transcript_id "ENST00000256343"; exon_number "27"; gene_name "CATSPERB"; gene_biotype "protein_coding"; transcript_name "CATSPERB-001";
14	protein_coding	CDS	92047236	92047451	.	-	0	gene_id "ENSG00000133962"; transcript_id "ENST00000256343"; exon_number "27"; gene_name "CATSPERB"; gene_biotype "protein_coding"; transcript_name "CATSPERB-001"; protein_id "ENSP00000256343";
14	protein_coding	stop_codon	92047233	92047235	.	-	0	gene_id "ENSG00000133962"; transcript_id "ENST00000256343"; exon_number "27"; gene_name "CATSPERB"; gene_biotype "protein_coding"; transcript_name "CATSPERB-001";
