# Supplementary material for: CooVar: Co-occurring variant analyzer
Source: BMC Res Notes. 2012 Nov 1;5:615. doi: 10.1186/1756-0500-5-615 (PMC3532326; doi:10.1186/1756-0500-5-615)
Supplement: Additional file 1 — CooVar program tarball (version 0.05), including README and test scripts. [file 1756-0500-5-615-S1.gz › coovar-0.05/test/synonymous_snp/HG00732-200-37-ASM.syn.vcf]

14	92084004	.	C	G	.	.	AC=2;AN=2;CGA_FI=79820|NM_024764.2|CATSPERB|CDS|NO-CHANGE;CGA_XR=dbsnp.89|rs1620238;NS=69	GT:PS:FT:GQ:HQ:EHQ:CGA_CEHQ:GL:CGA_CEGL:DP:AD:CGA_RDP	1/1:.:PASS:44:400,44:400,44:48,40:-400,-44,0:-48,-40,0:18:18,18:0
